# Supplementary material for: Identification and Validation of Esophageal Squamous Cell Carcinoma Targets for Fluorescence Molecular Endoscopy
Source: Int J Mol Sci. 2021 Aug 27;22(17):9270. doi: 10.3390/ijms22179270 (PMC8431213; doi:10.3390/ijms22179270)
Supplement: Supplementary file 1 [file ijms-22-09270-s001.zip]

Archive with 3 entries (2 files):
- Final supplementary files/
- Final supplementary files/Other supplementary materials-final.pdf
- Final supplementary files/Supplementary Table S2.xlsx
