# Supplementary material for: Identification and Validation of Esophageal Squamous Cell Carcinoma Targets for Fluorescence Molecular Endoscopy
Source: Int J Mol Sci. 2021 Aug 27;22(17):9270. doi: 10.3390/ijms22179270 (PMC8431213; doi:10.3390/ijms22179270)
Supplement: Supplementary file 1 [file ijms-22-09270-s001.zip › Final supplementary files/Supplementary Table S2.xlsx]

## Sheet: Meta-analysis "Liptak's trend m
Rank number	Gene Symbol	Gene Title	Chromosomal Location	Entrez Gene
1	PSMD2	proteasome (prosome, macropain) 26S subunit, non-ATPase, 2	chr3q27.1	5708
2	GREM1	gremlin 1, DAN family BMP antagonist	chr15q13.3	26585
3	BMP7	bone morphogenetic protein 7	chr20q13	655
4	XCL1	chemokine (C motif) ligand 1	chr1q23	6375
5	SLC33A1	solute carrier family 33 (acetyl-CoA transporter), member 1	chr3q25.31	9197
6	XCL1 /// XCL2	chemokine (C motif) ligand 1 /// chemokine (C motif) ligand 2	chr1q23 /// chr1q24.2	6375 /// 6846
7	SERP1	stress-associated endoplasmic reticulum protein 1	chr3q25.1	27230
8	GSTP1	glutathione S-transferase pi 1	chr11q13	2950
9	FXR1	fragile X mental retardation, autosomal homolog 1	chr3q28	8087
10	SPRR1B	small proline-rich protein 1B	chr1q21-q22	6699
11	COPB2	coatomer protein complex, subunit beta 2 (beta prime)	chr3q23	9276
12	FZD6	frizzled family receptor 6	chr8q22.3-q23.1	8323
13	NDUFB5	NADH dehydrogenase (ubiquinone) 1 beta subcomplex, 5, 16kDa	chr3q26.33	4711
14	HOXD10	homeobox D10	chr2q31.1	3236
15	HOXD11	homeobox D11	chr2q31.1	3237
16	PKP1	plakophilin 1 (ectodermal dysplasia/skin fragility syndrome)	chr1q32	5317
17	HSP90AB1	heat shock protein 90kDa alpha (cytosolic), class B member 1	chr6p12	3326
18	SPRR1A	small proline-rich protein 1A	chr1q21-q22	6698
19	PLAG1	pleiomorphic adenoma gene 1	chr8q12	5324
20	PDCD10	programmed cell death 10	chr3q26.1	11235
21	SP140L	SP140 nuclear body protein-like	chr2q37.1	93349
22	POLR2H	polymerase (RNA) II (DNA directed) polypeptide H	chr3q28	5437
23	PPP1R13B	protein phosphatase 1, regulatory subunit 13B	chr14q32.33	23368
24	ALG3	ALG3, alpha-1,3- mannosyltransferase	chr3q27.1	10195
25	EXOSC4	exosome component 4	chr8q24.3	54512
26	DVL3	dishevelled segment polarity protein 3	chr3q27	1857
27	SLC2A1	solute carrier family 2 (facilitated glucose transporter), member 1	chr1p34.2	6513
28	SENP5	SUMO1/sentrin specific peptidase 5	chr3q29	205564
29	ETNK2	ethanolamine kinase 2	chr1q32.1	55224
30	FNDC3B	fibronectin type III domain containing 3B	chr3q26.31	64778
31	PIK3R4	phosphoinositide-3-kinase, regulatory subunit 4	chr3q22.1	30849
32	MCCC1	methylcrotonoyl-CoA carboxylase 1 (alpha)	chr3q27	56922
33	ABCC5	ATP-binding cassette, sub-family C (CFTR/MRP), member 5	chr3q27	10057
34	2009-09-01	septin 9	chr17q25	10801
35	ADIPOQ	adiponectin, C1Q and collagen domain containing	chr3q27	9370
36	ENTPD1	ectonucleoside triphosphate diphosphohydrolase 1	chr10q24	953
37	CORO1C	coronin, actin binding protein, 1C	chr12q24.1	23603
38	DCUN1D1	DCN1, defective in cullin neddylation 1, domain containing 1	chr3q26.3	54165
39	EXT1	exostosin glycosyltransferase 1	chr8q24.11	2131
40	HIST3H2A	histone cluster 3, H2a	chr1q42.13	92815
41	KRT6A	keratin 6A	chr12q13.13	3853
42	RNF7	ring finger protein 7	chr3q22-q24	9616
43	LEPR	leptin receptor	chr1p31	3953
44	KRT16	keratin 16	chr17q21.2	3868
45	SELT	selenoprotein T	chr3q25.1	51714
46	JUP /// KRT17	junction plakoglobin /// keratin 17	chr17q21 /// chr17q21.2	3728 /// 3872
47	CEP63	centrosomal protein 63kDa	chr3q22.2	80254
48	IFNGR1	interferon gamma receptor 1	chr6q23.3	3459
49	PTK2	protein tyrosine kinase 2	chr8q24.3	5747
50	PITX2	paired-like homeodomain 2	chr4q25	5308
51	TFG	TRK-fused gene	chr3q12.2	10342
52	CLIP4	CAP-GLY domain containing linker protein family, member 4	chr2p23.2	79745
53	PLN	phospholamban	chr6q22.1	5350
54	IGF2BP2	insulin-like growth factor 2 mRNA binding protein 2	chr3q27.2	10644
55	ELF3	E74-like factor 3 (ets domain transcription factor, epithelial-specific )	chr1q32.2	1999
56	MMP12	matrix metallopeptidase 12 (macrophage elastase)	chr11q22.3	4321
57	MRC1	mannose receptor, C type 1	chr10p12.33	4360
58	BGN	biglycan	chrXq28	633
59	SSFA2	sperm specific antigen 2	chr2q31.3	6744
60	TP63	tumor protein p63	chr3q28	8626
61	SLC6A8	solute carrier family 6 (neurotransmitter transporter, creatine), member 8	chrXq28	6535
62	PIK3CA	phosphatidylinositol-4,5-bisphosphate 3-kinase, catalytic subunit alpha	chr3q26.3	5290
63	HOXB7	homeobox B7	chr17q21.3	3217
64	LRRC1	leucine rich repeat containing 1	chr6p12.1	55227
65	NDRG1	N-myc downstream regulated 1	chr8q24.3	10397
66	RNF139	ring finger protein 139	chr8q24	11236
67	CEP68	centrosomal protein 68kDa	chr2p14	23177
68	LOC100996904 /// ZDHHC11 /// ZDHHC11B	uncharacterized LOC100996904 /// zinc finger, DHHC-type containing 11 /// zinc finger, DHHC-type containing 11B	chr5p15.33	79844 /// 653082 /// 100996904
69	ANO1	anoctamin 1, calcium activated chloride channel	chr11q13.3	55107
70	MFHAS1	malignant fibrous histiocytoma amplified sequence 1	chr8p23.1	9258
71	MFN1	mitofusin 1	chr3q26.33	55669
72	PPFIA1	protein tyrosine phosphatase, receptor type, f polypeptide (PTPRF), interacting protein (liprin), alpha 1	chr11q13.3	8500
73	KRT14	keratin 14	chr17q12-q21	3861
74	GMPS	guanine monphosphate synthetase	chr3q24	8833
75	COL3A1	collagen, type III, alpha 1	chr2q31	1281
76	EIF4G1	eukaryotic translation initiation factor 4 gamma, 1	chr3q27-qter	1981
77	UMPS	uridine monophosphate synthetase	chr3q13	7372
78	PSMC2	proteasome (prosome, macropain) 26S subunit, ATPase, 2	chr7q22.1-q22.3	5701
79	ERC2	ELKS/RAB6-interacting/CAST family member 2	chr3p14.3	26059
80	LAMB3	laminin, beta 3	chr1q32	3914
81	P2RX4	purinergic receptor P2X, ligand-gated ion channel, 4	chr12q24.32	5025
82	PCYT1A	phosphate cytidylyltransferase 1, choline, alpha	chr3q29	5130
83	KRT33B	keratin 33B	chr17q21.2	3884
84	CBX6	chromobox homolog 6	chr22q13.1	23466
85	PTDSS1	phosphatidylserine synthase 1	chr8q22	9791
86	ATR	ataxia telangiectasia and Rad3 related	chr3q23	545
87	MARK1	MAP/microtubule affinity-regulating kinase 1	chr1q41	4139
88	ZNF148	zinc finger protein 148	chr3q21	7707
89	LUM	lumican	chr12q21.3-q22	4060
90	PSMD10	proteasome (prosome, macropain) 26S subunit, non-ATPase, 10	chrXq22.3	5716
91	FXYD3	FXYD domain containing ion transport regulator 3	chr19q13.12	5349
92	RABIF	RAB interacting factor	chr1q32.1	5877
93	INADL	InaD-like (Drosophila)	chr1p31.3	10207
94	UBA5	ubiquitin-like modifier activating enzyme 5	chr3q22.1	79876
95	CST4	cystatin S	chr20p11.21	1472
96	LRP12	low density lipoprotein receptor-related protein 12	chr8q22.2	29967
97	ZNF512B	zinc finger protein 512B	chr20q13.33	57473
98	SLC1A4	solute carrier family 1 (glutamate/neutral amino acid transporter), member 4	chr2p15-p13	6509
99	STARD7	StAR-related lipid transfer (START) domain containing 7	chr2q11.2	56910
100	TBCE	tubulin folding cofactor E	chr1q42.3	6905
101	KRT6A /// KRT6B /// KRT6C	keratin 6A /// keratin 6B /// keratin 6C	chr12q13.13	3853 /// 3854 /// 286887
102	TTLL12	tubulin tyrosine ligase-like family, member 12	chr22q13.31	23170
103	ACTL6A	actin-like 6A	chr3q26.33	86
104	SUMO2	small ubiquitin-like modifier 2	chr17q25.1	6613
105	KRT13	keratin 13	chr17q12-q21.2	3860
106	NTRK2	neurotrophic tyrosine kinase, receptor, type 2	chr9q22.1	4915
107	COL1A2	collagen, type I, alpha 2	chr7q22.1	1278
108	ENTPD7	ectonucleoside triphosphate diphosphohydrolase 7	---	57089
109	RGS1	regulator of G-protein signaling 1	chr1q31	5996
110	PSMD11	proteasome (prosome, macropain) 26S subunit, non-ATPase, 11	chr17q11.2	5717
111	KIAA0196	KIAA0196	chr8q24.13	9897
112	DNAJC13	DnaJ (Hsp40) homolog, subfamily C, member 13	chr3q22.1	23317
113	MRPL3	mitochondrial ribosomal protein L3	chr3q21-q23	11222
114	CALML3	calmodulin-like 3	chr10p15.1	810
115	CCT5	chaperonin containing TCP1, subunit 5 (epsilon)	chr5p15.2	22948
116	ZNF623	zinc finger protein 623	chr8q24.3	9831
117	IGFBP6	insulin-like growth factor binding protein 6	chr12q13	3489
118	ATP1B3	ATPase, Na+/K+ transporting, beta 3 polypeptide	chr3q23	483
119	DPY19L4	dpy-19-like 4 (C. elegans)	chr8q22.1	286148
120	KCNJ8	potassium inwardly-rectifying channel, subfamily J, member 8	chr12p11.23	3764
121	STX16	syntaxin 16	chr20q13.32	8675
122	CST1	cystatin SN	chr20p11.21	1469
123	TGOLN2	trans-golgi network protein 2	chr2p11.2	10618
124	EGFR	epidermal growth factor receptor	chr7p12	1956
125	SLC52A1	solute carrier family 52, riboflavin transporter, member 1	chr17p13.2	55065
126	CLC	Charcot-Leyden crystal galectin	chr19q13.1	1178
127	PARL	presenilin associated, rhomboid-like	chr3q27.1	55486
128	SOX13	SRY (sex determining region Y)-box 13	chr1q32	9580
129	ODC1	ornithine decarboxylase 1	chr2p25	4953
130	HRSP12	heat-responsive protein 12	chr8q22	10247
131	PRDX6	peroxiredoxin 6	chr1q25.1	9588
132	APEX1	APEX nuclease (multifunctional DNA repair enzyme) 1	chr14q11.2	328
133	MAGEA11	melanoma antigen family A, 11	chrXq28	4110
134	PSME4	proteasome (prosome, macropain) activator subunit 4	chr2p16.2	23198
135	ABHD11	abhydrolase domain containing 11	chr7q11.23	83451
136	EIF5	eukaryotic translation initiation factor 5	chr14q32.32	1983
137	POLR2K	polymerase (RNA) II (DNA directed) polypeptide K, 7.0kDa	chr8q22.2	5440
138	NIPSNAP1	nipsnap homolog 1 (C. elegans)	chr22q12.2	8508
139	ACP1	acid phosphatase 1, soluble	chr2p25	52
140	FOXE1	forkhead box E1 (thyroid transcription factor 2)	chr9q22	2304
141	HDAC1	histone deacetylase 1	chr1p34	3065
142	TAGLN2	transgelin 2	chr1q21-q25	8407
143	H2AFJ	H2A histone family, member J	chr12p12.3	55766
144	MLF1	myeloid leukemia factor 1	chr3q25.1	4291
145	PTGER3	prostaglandin E receptor 3 (subtype EP3)	chr1p31.2	5733
146	PIGZ	phosphatidylinositol glycan anchor biosynthesis, class Z	chr3q29	80235
147	STEAP1B	STEAP family member 1B	chr7p15.3	256227
148	HLCS	holocarboxylase synthetase (biotin-(proprionyl-CoA-carboxylase (ATP-hydrolysing)) ligase)	chr21q22.13	3141
149	LTBP1	latent transforming growth factor beta binding protein 1	chr2p22-p21	4052
150	SLC10A3	solute carrier family 10 (sodium/bile acid cotransporter family), member 3	chrXq28	8273
151	TUG1	taurine upregulated 1 (non-protein coding)	chr22q12.2	55000
152	SLC25A32	solute carrier family 25 (mitochondrial folate carrier), member 32	chr8q22.3	81034
153	AHSA1	AHA1, activator of heat shock 90kDa protein ATPase homolog 1 (yeast)	chr14q24	10598
154	HTR2C	5-hydroxytryptamine (serotonin) receptor 2C, G protein-coupled	chrXq24	3358
155	CTTN	cortactin	chr11q13	2017
156	C3orf37	chromosome 3 open reading frame 37	chr3q21.3	56941
157	TOPBP1	topoisomerase (DNA) II binding protein 1	chr3q22.1	11073
158	LOC100996668 /// ZEB1	uncharacterized LOC100996668 /// zinc finger E-box binding homeobox 1	chr10p11.2	6935 /// 100996668
159	NELL2	NEL-like 2 (chicken)	chr12q12	4753
160	DST	dystonin	chr6p12.1	667
161	FLAD1	flavin adenine dinucleotide synthetase 1	chr1q21.3	80308
162	PLXND1	plexin D1	chr3q22.1	23129
163	MYNN	myoneurin	chr3q26.2	55892
164	FADD	Fas (TNFRSF6)-associated via death domain	chr11q13.3	8772
165	MMP1	matrix metallopeptidase 1 (interstitial collagenase)	chr11q22.3	4312
166	BID	BH3 interacting domain death agonist	chr22q11.1	637
167	CD164	CD164 molecule, sialomucin	chr6q21	8763
168	CUX1	cut-like homeobox 1	chr7q22.1	1523
169	PECAM1	platelet/endothelial cell adhesion molecule 1	chr17q23.3	5175
170	EPCAM	epithelial cell adhesion molecule	chr2p21	4072
171	ISLR	immunoglobulin superfamily containing leucine-rich repeat	chr15q23-q24	3671
172	GPATCH2	G patch domain containing 2	chr1q41	55105
173	TM4SF1	transmembrane 4 L six family member 1	chr3q21-q25	4071
174	MAPK12	mitogen-activated protein kinase 12	chr22q13.33	6300
175	FCGR2A	Fc fragment of IgG, low affinity IIa, receptor (CD32)	chr1q23	2212
176	SPRR3	small proline-rich protein 3	chr1q21-q22	6707
177	USP2	ubiquitin specific peptidase 2	chr11q23.3	9099
178	TNFSF10	tumor necrosis factor (ligand) superfamily, member 10	chr3q26	8743
179	EDEM3	ER degradation enhancer, mannosidase alpha-like 3	chr1q25	80267
180	PPFIBP1	PTPRF interacting protein, binding protein 1 (liprin beta 1)	chr12p12.1	8496
181	GUCY1A3	guanylate cyclase 1, soluble, alpha 3	chr4q31.1-q31.2	2982
182	BUD31	BUD31 homolog (S. cerevisiae)	chr7q22.1	8896
183	FAM179B	family with sequence similarity 179, member B	chr14q21.2	23116
184	IGFBP3	insulin-like growth factor binding protein 3	chr7p13-p12	3486
185	YY1	YY1 transcription factor	chr14q	7528
186	PRPSAP2	phosphoribosyl pyrophosphate synthetase-associated protein 2	chr17p11.2-p12	5636
187	HIST1H2BH	histone cluster 1, H2bh	chr6p21.3	8345
188	ADAM17	ADAM metallopeptidase domain 17	chr2p25	6868
189	CKLF /// CKLF-CMTM1	chemokine-like factor /// CKLF-CMTM1 readthrough	chr16q21	51192 /// 100529251
190	TSC22D3	TSC22 domain family, member 3	chrXq22.3	1831
191	PMS2P1	postmeiotic segregation increased 2 pseudogene 1	chr7q22.1	5379
192	YTHDF1	YTH domain family, member 1	chr20q13.33	54915
193	GTPBP8	GTP-binding protein 8 (putative)	chr3q13.2	29083
194	ARID4B /// RBM34	AT rich interactive domain 4B (RBP1-like) /// RNA binding motif protein 34	chr1q42.1-q43 /// chr1q42.3	23029 /// 51742
195	LAMA4	laminin, alpha 4	chr6q21	3910
196	MRPL13	mitochondrial ribosomal protein L13	chr8q22.1-q22.3	28998
197	ABCF3	ATP-binding cassette, sub-family F (GCN20), member 3	chr3q27.1	55324
198	EPB41L4B	erythrocyte membrane protein band 4.1 like 4B	chr9q31-q32	54566
199	ATP2C1	ATPase, Ca++ transporting, type 2C, member 1	chr3q22.1	27032
200	FAM86C1	family with sequence similarity 86, member C1	chr11q13.4	55199
201	MYH2	myosin, heavy chain 2, skeletal muscle, adult	chr17p13.1	4620
202	CD14	CD14 molecule	chr5q31.1	929
203	DHCR7	7-dehydrocholesterol reductase	chr11q13.4	1717
204	WIPF1	WAS/WASL interacting protein family, member 1	chr2q31.1	7456
205	PLEKHA1	pleckstrin homology domain containing, family A (phosphoinositide binding specific) member 1	chr10q26.13	59338
206	NCALD	neurocalcin delta	chr8q22.2	83988
207	TOMM70A	translocase of outer mitochondrial membrane 70 homolog A (S. cerevisiae)	chr3q12.2	9868
208	DUSP1	dual specificity phosphatase 1	chr5q34	1843
209	GCLC	glutamate-cysteine ligase, catalytic subunit	chr6p12	2729
210	DNAH17	dynein, axonemal, heavy chain 17	chr17q25.3	8632
211	OPA1	optic atrophy 1 (autosomal dominant)	chr3q28-q29	4976
212	TNNC2	troponin C type 2 (fast)	chr20q12-q13.11	7125
213	SQLE	squalene epoxidase	chr8q24.1	6713
214	FAM3A	family with sequence similarity 3, member A	chrXq28	60343
215	NTRK3	neurotrophic tyrosine kinase, receptor, type 3	chr15q25	4916
216	PSMB3	proteasome (prosome, macropain) subunit, beta type, 3	chr17q12	5691
217	SOCS1	suppressor of cytokine signaling 1	chr16p13.13	8651
218	EIF4A2 /// MIR1248 /// SNORA4 /// SNORA63 /// SNORA81 /// SNORD2	eukaryotic translation initiation factor 4A2 /// microRNA 1248 /// small nucleolar RNA, H/ACA box 4 /// small nucleolar RNA, H/ACA box 63 /// small nucleolar RNA, H/ACA box 81 /// small nucleolar RNA, C/D box 2	chr3q27 /// chr3q27.3 /// chr3q28	1974 /// 6043 /// 619567 /// 619568 /// 677847 /// 100302143
219	BMP2	bone morphogenetic protein 2	chr20p12	650
220	MTMR1	myotubularin related protein 1	chrXq28	8776
221	HMGCS1	3-hydroxy-3-methylglutaryl-CoA synthase 1 (soluble)	chr5p14-p13	3157
222	AP2M1	adaptor-related protein complex 2, mu 1 subunit	chr3q28	1173
223	ALOX12P2	arachidonate 12-lipoxygenase pseudogene 2	chr17p13	245
224	ATP6V1C1	ATPase, H+ transporting, lysosomal 42kDa, V1 subunit C1	chr8q22.3	528
225	DCAF6	DDB1 and CUL4 associated factor 6	chr1q24.2	55827
226	TYMP	thymidine phosphorylase	chr22q13.33	1890
227	ZNF133	zinc finger protein 133	chr20p11.23	7692
228	RNF13	ring finger protein 13	chr3q25.1	11342
229	F3	coagulation factor III (thromboplastin, tissue factor)	chr1p22-p21	2152
230	SLC38A6	solute carrier family 38, member 6	chr14q23.1	145389
231	SMCHD1	structural maintenance of chromosomes flexible hinge domain containing 1	chr18p11.32	23347
232	PRNP	prion protein	chr20p13	5621
233	COL6A3	collagen, type VI, alpha 3	chr2q37	1293
234	YEATS2	YEATS domain containing 2	chr3q27.1	55689
235	KRT6B	keratin 6B	chr12q13.13	3854
236	MORC2	MORC family CW-type zinc finger 2	chr22q12.2	22880
237	NDUFB4	NADH dehydrogenase (ubiquinone) 1 beta subcomplex, 4, 15kDa	chr3q13.33	4710
238	RUVBL1	RuvB-like 1 (E. coli)	chr3q21	8607
239	PGAP3	post-GPI attachment to proteins 3	chr17q12	93210
240	TXNRD1	thioredoxin reductase 1	chr12q23-q24.1	7296
241	ETNK1	ethanolamine kinase 1	chr12p12.1	55500
242	PIEZO1	piezo-type mechanosensitive ion channel component 1	chr16q24.3	9780
243	MTCH1	mitochondrial carrier 1	chr6p21.2	23787
244	SLC7A8	solute carrier family 7 (amino acid transporter light chain, L system), member 8	chr14q11.2	23428
245	LLGL2	lethal giant larvae homolog 2 (Drosophila)	chr17q25.1	3993
246	ARFGAP3	ADP-ribosylation factor GTPase activating protein 3	chr22q13.2	26286
247	TFDP2	transcription factor Dp-2 (E2F dimerization partner 2)	chr3q23	7029
248	NRG1	neuregulin 1	chr8p12	3084
249	TBL1XR1	transducin (beta)-like 1 X-linked receptor 1	chr3q26.32	79718
250	COL7A1	collagen, type VII, alpha 1	chr3p21.1	1294
251	APOBEC3B	apolipoprotein B mRNA editing enzyme, catalytic polypeptide-like 3B	chr22q13.1-q13.2	9582
252	SHARPIN	SHANK-associated RH domain interactor	chr8q24.3	81858
253	ATP2A1	ATPase, Ca++ transporting, cardiac muscle, fast twitch 1	chr16p12.1	487
254	TTLL5	tubulin tyrosine ligase-like family, member 5	chr14q24.3	23093
255	C1S	complement component 1, s subcomponent	chr12p13	716
256	ATAD2	ATPase family, AAA domain containing 2	chr8q24.13	29028
257	IL36G	interleukin 36, gamma	chr2q12-q21	56300
258	CSF2RB	colony stimulating factor 2 receptor, beta, low-affinity (granulocyte-macrophage)	chr22q13.1	1439
259	PLSCR4	phospholipid scramblase 4	chr3q24	57088
260	PDLIM3	PDZ and LIM domain 3	chr4q35	27295
261	NCBP2	nuclear cap binding protein subunit 2, 20kDa	chr3q29	22916
262	DKK4	dickkopf WNT signaling pathway inhibitor 4	chr8p11.2-p11.1	27121
263	ITGA6	integrin, alpha 6	chr2q31.1	3655
264	GSK3B	glycogen synthase kinase 3 beta	chr3q13.3	2932
265	CHODL	chondrolectin	chr21q11.2	140578
266	SUSD5	sushi domain containing 5	chr3p22.3	26032
267	SLCO1B3	solute carrier organic anion transporter family, member 1B3	chr12p12	28234
268	PLIN1	perilipin 1	chr15q26	5346
269	YWHAZ	tyrosine 3-monooxygenase/tryptophan 5-monooxygenase activation protein, zeta polypeptide	chr8q23.1	7534
270	SLC25A36	solute carrier family 25 (pyrimidine nucleotide carrier ), member 36	chr3q23	55186
271	IMPAD1	inositol monophosphatase domain containing 1	chr8q12.1	54928
272	HLA-DRB1 /// HLA-DRB4 /// HLA-DRB5 /// LOC100507709 /// LOC100507714	major histocompatibility complex, class II, DR beta 1 /// major histocompatibility complex, class II, DR beta 4 /// major histocompatibility complex, class II, DR beta 5 /// HLA class II histocompatibility antigen, DRB1-7 beta chain-like /// HLA class II histocompatibility antigen, DRB1-7 beta chain-like	chr6p21.3	3123 /// 3126 /// 3127 /// 100507709 /// 100507714
273	POLD4	polymerase (DNA-directed), delta 4, accessory subunit	chr11q13	57804
274	H2BFS	H2B histone family, member S (pseudogene)	chr21q22.3	54145
275	SLCO1A2	solute carrier organic anion transporter family, member 1A2	chr12p12	6579
276	PHF15	PHD finger protein 15	chr5q31.1	23338
277	HMGN3	high mobility group nucleosomal binding domain 3	chr6q14.1	9324
278	MAPK8IP3	mitogen-activated protein kinase 8 interacting protein 3	chr16p13.3	23162
279	SCRN1	secernin 1	chr7p14.3-p14.1	9805
280	PMS2P3	postmeiotic segregation increased 2 pseudogene 3	chr7q11.23	5387
281	GIMAP6	GTPase, IMAP family member 6	---	474344
282	DLGAP4	discs, large (Drosophila) homolog-associated protein 4	chr20q11.23	22839
283	CLDN17	claudin 17	chr21q22.11	26285
284	S100A7	S100 calcium binding protein A7	chr1q21	6278
285	TAPBPL	TAP binding protein-like	chr12p13.31	55080
286	STK3	serine/threonine kinase 3	chr8q22.2	6788
287	HIST1H2AB /// HIST1H2AE	histone cluster 1, H2ab /// histone cluster 1, H2ae	chr6p22.1	3012 /// 8335
288	TMEM97	transmembrane protein 97	chr17q11.2	27346
289	GSTO1	glutathione S-transferase omega 1	chr10q25.1	9446
290	CALML5	calmodulin-like 5	chr10p15.1	51806
291	IGFBP2	insulin-like growth factor binding protein 2, 36kDa	chr2q33-q34	3485
292	NPIPB3	nuclear pore complex interacting protein family, member B3	chr16p12.2	23117
293	PELI2	pellino E3 ubiquitin protein ligase family member 2	chr14q21	57161
294	COX7A1	cytochrome c oxidase subunit VIIa polypeptide 1 (muscle)	chr19q13.1	1346
295	UBAP2L	ubiquitin associated protein 2-like	chr1q21.3	9898
296	CLSTN1	calsyntenin 1	chr1p36.22	22883
297	HTATSF1	HIV-1 Tat specific factor 1	chrXq26.3	27336
298	POLQ	polymerase (DNA directed), theta	chr3q13.33	10721
299	U2SURP	U2 snRNP-associated SURP domain containing	chr3q23	23350
300	UBXN7	UBX domain protein 7	chr3q29	26043
301	CERS4	ceramide synthase 4	chr19p13.2	79603
302	CCNL1	cyclin L1	chr3q25.31	57018
303	UBL4A	ubiquitin-like 4A	chrXq28	8266
304	MTERFD1	MTERF domain containing 1	chr8q22.1	51001
305	KDM6B	lysine (K)-specific demethylase 6B	chr17p13.1	23135
306	AKR1B10	aldo-keto reductase family 1, member B10 (aldose reductase)	chr7q33	57016
307	NEBL	nebulette	chr10p12	10529
308	FSCN1	fascin homolog 1, actin-bundling protein (Strongylocentrotus purpuratus)	chr7p22	6624
309	PSMD3	proteasome (prosome, macropain) 26S subunit, non-ATPase, 3	chr17q21.1	5709
310	RPS20 /// SNORD54	ribosomal protein S20 /// small nucleolar RNA, C/D box 54	chr8q12	6224 /// 26795
311	RPL24	ribosomal protein L24	chr3q12	6152
312	C1orf27	chromosome 1 open reading frame 27	chr1q25	54953
313	CACNA2D3	calcium channel, voltage-dependent, alpha 2/delta subunit 3	chr3p21.1	55799
314	CFDP1	craniofacial development protein 1	chr16q22.2-q22.3	10428
315	AC005838.2 /// OTTHUMG00000059075	NULL /// NULL	---	---
316	TTC13	tetratricopeptide repeat domain 13	chr1q42.2	79573
317	CLDN1	claudin 1	chr3q28-q29	9076
318	WDR67	WD repeat domain 67	chr8q24.13	93594
319	HLTF	helicase-like transcription factor	chr3q25.1-q26.1	6596
320	RPL35A	ribosomal protein L35a	chr3q29	6165
321	DDX60	DEAD (Asp-Glu-Ala-Asp) box polypeptide 60	chr4q32.3	55601
322	GBAS	glioblastoma amplified sequence	chr7p12	2631
323	KLHL41	kelch-like family member 41	chr2q31.1	10324
324	PPP2R5B	protein phosphatase 2, regulatory subunit B', beta	chr11q12	5526
325	LBH	limb bud and heart development	chr2p23.1	81606
326	ADH1B	alcohol dehydrogenase 1B (class I), beta polypeptide	chr4q23	125
327	PLA2G16	phospholipase A2, group XVI	chr11q12.3	11145
328	GABRE /// MIR224 /// MIR452	gamma-aminobutyric acid (GABA) A receptor, epsilon /// microRNA 224 /// microRNA 452	chrXq28	2564 /// 407009 /// 574412
329	ANKRD46	ankyrin repeat domain 46	chr8q22.2	157567
330	NIT2	nitrilase family, member 2	chr3q12.2	56954
331	TPPP3	tubulin polymerization-promoting protein family member 3	chr16q22.1	51673
332	RPL7	ribosomal protein L7	chr8q21.11	6129
333	ADD3	adducin 3 (gamma)	chr10q25.2	120
334	USF2	upstream transcription factor 2, c-fos interacting	chr19q13	7392
335	TACSTD2	tumor-associated calcium signal transducer 2	chr1p32	4070
336	RAC3	ras-related C3 botulinum toxin substrate 3 (rho family, small GTP binding protein Rac3)	chr17q25.3	5881
337	LEPREL1	leprecan-like 1	chr3q28	55214
338	MDFIC	MyoD family inhibitor domain containing	chr7q31.1-q31.2	29969
339	PHF10	PHD finger protein 10	chr6q27|Xq28	55274
340	CD84	CD84 molecule	chr1q24	8832
341	HSD11B2	hydroxysteroid (11-beta) dehydrogenase 2	chr16q22	3291
342	PERP	PERP, TP53 apoptosis effector	chr6q24	64065
343	DUOX2	dual oxidase 2	chr15q15.3	50506
344	TROVE2	TROVE domain family, member 2	chr1q31	6738
345	GABARAPL1 /// GABARAPL3	GABA(A) receptor-associated protein like 1 /// GABA(A) receptors associated protein like 3, pseudogene	chr12p13.2 /// chr15q26.1	23710 /// 23766
346	RER1	RER1 retention in endoplasmic reticulum 1 homolog (S. cerevisiae)	chr1p36	11079
347	FAM21C	family with sequence similarity 21, member C	chr10q11.1	253725
348	GLO1	glyoxalase I	chr6p21.3-p21.1	2739
349	PTH2R	parathyroid hormone 2 receptor	chr2q33	5746
350	LAMP3	lysosomal-associated membrane protein 3	chr3q26.3-q27	27074
351	RB1CC1	RB1-inducible coiled-coil 1	chr8q11	9821
352	TCEB2	transcription elongation factor B (SIII), polypeptide 2 (18kDa, elongin B)	chr16p12.3	6923
353	BRD2	bromodomain containing 2	chr6p21.3	6046
354	LAPTM5	lysosomal protein transmembrane 5	chr1p34	7805
355	BEAN1	brain expressed, associated with NEDD4, 1	chr16q21	146227
356	COPS5	COP9 signalosome subunit 5	chr8q13.1	10987
357	SLITRK5	SLIT and NTRK-like family, member 5	chr13q31.2	26050
358	FAM131A	family with sequence similarity 131, member A	chr3q27.1	131408
359	PAK1	p21 protein (Cdc42/Rac)-activated kinase 1	chr11q13-q14	5058
360	CALB1	calbindin 1, 28kDa	chr8q21.3	793
361	NONO	non-POU domain containing, octamer-binding	chrXq13.1	4841
362	SMG5	smg-5 homolog, nonsense mediated mRNA decay factor (C. elegans)	chr1q21.2	23381
363	TXNDC9	thioredoxin domain containing 9	chr2q11.2	10190
364	ZNF117	zinc finger protein 117	chr7q11.21	51351
365	LSG1	large subunit GTPase 1 homolog (S. cerevisiae)	chr3q29	55341
366	PTHLH	parathyroid hormone-like hormone	chr12p12.1-p11.2	5744
367	ANAPC13	anaphase promoting complex subunit 13	chr3q22.2	25847
368	MED15	mediator complex subunit 15	chr22q11.2	51586
369	ATP11B	ATPase, class VI, type 11B	chr3q27	23200
370	APOBEC3A /// APOBEC3A_B	apolipoprotein B mRNA editing enzyme, catalytic polypeptide-like 3A /// APOBEC3A and APOBEC3B deletion hybrid	chr22q13 GRCh37 novel patch /// chr22q13.1-q13.2	200315 /// 100913187
371	CRYBA2	crystallin, beta A2	chr2q35	1412
372	RAB7A	RAB7A, member RAS oncogene family	chr3q21.3	7879
373	SMPX	small muscle protein, X-linked	chrXp22.1	23676
374	TGS1	trimethylguanosine synthase 1	chr8q11	96764
375	PAX1	paired box 1	chr20p11.2	5075
376	NETO2	neuropilin (NRP) and tolloid (TLL)-like 2	chr16q11	81831
377	MTSS1	metastasis suppressor 1	chr8p22	9788
378	GPR87	G protein-coupled receptor 87	chr3q24	53836
379	FURIN	furin (paired basic amino acid cleaving enzyme)	chr15q26.1	5045
380	MAPRE1	microtubule-associated protein, RP/EB family, member 1	chr20q11.1-q11.23	22919
381	RAB1A	RAB1A, member RAS oncogene family	chr2p14	5861
382	ARHGEF4	Rho guanine nucleotide exchange factor (GEF) 4	chr2q22	50649
383	PPIL2	peptidylprolyl isomerase (cyclophilin)-like 2	chr22q11.21	23759
384	DHTKD1	dehydrogenase E1 and transketolase domain containing 1	chr10p14	55526
385	TARS	threonyl-tRNA synthetase	chr5p13.2	6897
386	F8A1 /// F8A2 /// F8A3	coagulation factor VIII-associated 1 /// coagulation factor VIII-associated 2 /// coagulation factor VIII-associated 3	chrXq28	8263 /// 474383 /// 474384
387	ZNF200	zinc finger protein 200	chr16p13.3	7752
388	DYNC2LI1	dynein, cytoplasmic 2, light intermediate chain 1	chr2p25.1-p24.1	51626
389	IGFBP4	insulin-like growth factor binding protein 4	chr17q12-q21.1	3487
390	SLC6A9	solute carrier family 6 (neurotransmitter transporter, glycine), member 9	chr1p33	6536
391	PDP1	pyruvate dehyrogenase phosphatase catalytic subunit 1	chr8q22.1	54704
392	FAIM	Fas apoptotic inhibitory molecule	chr3q22.3	55179
393	ADCY9	adenylate cyclase 9	chr16p13.3	115
394	TTN	titin	chr2q31	7273
395	MSH6	mutS homolog 6 (E. coli)	chr2p16	2956
396	MYLK3	myosin light chain kinase 3	chr16q11.2	91807
397	CDV3	CDV3 homolog (mouse)	chr3q22.1	55573
398	PROSC	proline synthetase co-transcribed homolog (bacterial)	chr8p11.2	11212
399	SF3B1	splicing factor 3b, subunit 1, 155kDa	chr2q33.1	23451
400	BSDC1	BSD domain containing 1	chr1p35.1	55108
401	LOC653562 /// SLC6A10P /// SLC6A8	sodium- and chloride-dependent creatine transporter 1-like /// solute carrier family 6 (neurotransmitter transporter, creatine), member 10, pseudogene /// solute carrier family 6 (neurotransmitter transporter, creatine), member 8	chr16p11.2 /// chrXq28	6535 /// 386757 /// 653562
402	TAL1	T-cell acute lymphocytic leukemia 1	chr1p32	6886
403	IL1RAP	interleukin 1 receptor accessory protein	chr3q28	3556
404	GPR137B	G protein-coupled receptor 137B	chr1q42-q43	7107
405	FBXO31	F-box protein 31	chr16q24.2	79791
406	CELF2	CUGBP, Elav-like family member 2	chr10p13	10659
407	SH3GL3	SH3-domain GRB2-like 3	chr15q24	6457
408	PI4KA	phosphatidylinositol 4-kinase, catalytic, alpha	chr22q11.21	5297
409	RBM25	RNA binding motif protein 25	chr14q24.3	58517
410	ANAPC5	anaphase promoting complex subunit 5	chr12q24.31	51433
411	LSM14A	LSM14A, SCD6 homolog A (S. cerevisiae)	chr19q13.11	26065
412	CHMP3 /// RNF103-CHMP3	charged multivesicular body protein 3 /// RNF103-CHMP3 readthrough	chr2p /// chr2p11.2	51652 /// 100526767
413	F13A1	coagulation factor XIII, A1 polypeptide	chr6p25.3-p24.3	2162
414	WIPF2	WAS/WASL interacting protein family, member 2	chr17q21.2	147179
415	IVNS1ABP	influenza virus NS1A binding protein	chr1q25.1-q31.1	10625
416	DAPK2	death-associated protein kinase 2	chr15q22.31	23604
417	DENND1B	DENN/MADD domain containing 1B	chr1q31.3	163486
418	PDIA5	protein disulfide isomerase family A, member 5	chr3q21.1	10954
419	BPGM	2,3-bisphosphoglycerate mutase	chr7q33	669
420	SOGA1	suppressor of glucose, autophagy associated 1	chr20q11.23	140710
421	SUPT6H	suppressor of Ty 6 homolog (S. cerevisiae)	chr17q11.2	6830
422	DVL2	dishevelled segment polarity protein 2	chr17p13.1	1856
423	KLHL20	kelch-like family member 20	chr1q25.1	27252
424	SPRR2B	small proline-rich protein 2B	chr1q21-q22	6701
425	ARL2	ADP-ribosylation factor-like 2	chr11q13	402
426	ITGAM	integrin, alpha M (complement component 3 receptor 3 subunit)	chr16p11.2	3684
427	CYC1	cytochrome c-1	chr8q24.3	1537
428	CYP4A22	cytochrome P450, family 4, subfamily A, polypeptide 22	chr1p33	284541
429	FNTA	farnesyltransferase, CAAX box, alpha	chr8p11	2339
430	TYRP1	tyrosinase-related protein 1	chr9p23	7306
431	SHOX	short stature homeobox	chrXp22.33;Yp11.3	6473
432	SENP2	SUMO1/sentrin/SMT3 specific peptidase 2	chr3q27.2	59343
433	FAM49B	family with sequence similarity 49, member B	chr8q24.21	51571
434	ADSS	adenylosuccinate synthase	chr1q44	159
435	GALNT2	UDP-N-acetyl-alpha-D-galactosamine:polypeptide N-acetylgalactosaminyltransferase 2 (GalNAc-T2)	chr1q41-q42	2590
436	IDI1	isopentenyl-diphosphate delta isomerase 1	chr10p15.3	3422
437	HIST1H2BC /// HIST1H2BE /// HIST1H2BF /// HIST1H2BG /// HIST1H2BI	histone cluster 1, H2bc /// histone cluster 1, H2be /// histone cluster 1, H2bf /// histone cluster 1, H2bg /// histone cluster 1, H2bi	chr6p21.3 /// chr6p22.1	8339 /// 8343 /// 8344 /// 8346 /// 8347
438	ZNF273	zinc finger protein 273	chr7q11.21	10793
439	PRKCI	protein kinase C, iota	chr3q26.3	5584
440	ECM2	extracellular matrix protein 2, female organ and adipocyte specific	chr9q22.3	1842
441	CCR8	chemokine (C-C motif) receptor 8	chr3p22	1237
442	SLC25A5	solute carrier family 25 (mitochondrial carrier; adenine nucleotide translocator), member 5	chrXq24	292
443	HSPBAP1	HSPB (heat shock 27kDa) associated protein 1	chr3q21.1	79663
444	AKR1C1	aldo-keto reductase family 1, member C1	chr10p15-p14	1645
445	GPX2	glutathione peroxidase 2 (gastrointestinal)	chr14q24.1	2877
446	MGAT4A	mannosyl (alpha-1,3-)-glycoprotein beta-1,4-N-acetylglucosaminyltransferase, isozyme A	chr2q12	11320
447	BAZ1A	bromodomain adjacent to zinc finger domain, 1A	chr14q13.2	11177
448	CEP55	centrosomal protein 55kDa	chr10q23.33	55165
449	CKS1B	CDC28 protein kinase regulatory subunit 1B	chr1q21.2	1163
450	LMAN2L	lectin, mannose-binding 2-like	chr2q11.2	81562
451	MINA	MYC induced nuclear antigen	chr3q11.2	84864
452	RALGDS	ral guanine nucleotide dissociation stimulator	chr9q34.3	5900
453	LY6D	lymphocyte antigen 6 complex, locus D	chr8q24	8581
454	CHD4	chromodomain helicase DNA binding protein 4	chr12p13	1108
455	NVL	nuclear VCP-like	chr1q41-q42.2	4931
456	MAP3K11	mitogen-activated protein kinase kinase kinase 11	chr11q13.1-q13.3	4296
457	LOC100132832 /// LOC100996753 /// LOC101060605 /// LOC441259 /// PMS2L2 /// PMS2P1 /// PMS2P5 /// PMS2P6	PMS2 postmeiotic segregation increased 2 (S. cerevisiae) pseudogene /// postmeiotic segregation increased 4-like protein-like /// postmeiotic segregation increased 4-like protein-like /// postmeiotic segregation increased 2 pseudogene /// postmeiotic segregation increased 2-like 2 pseudogene /// postmeiotic segregation increased 2 pseudogene 1 /// postmeiotic segregation increased 2 pseudogene 5 …	chr7q11.23 /// chr7q22.1	5379 /// 5380 /// 5383 /// 441259 /// 729453 /// 100132832 /// 100996753 /// 101060605
458	MBD4	methyl-CpG binding domain protein 4	chr3q21.3	8930
459	FASTKD3	FAST kinase domains 3	chr5p15.31	79072
460	DYNC1I1	dynein, cytoplasmic 1, intermediate chain 1	chr7q21.3-q22.1	1780
461	MYOZ2	myozenin 2	chr4q26-q27	51778
462	PSMA3	proteasome (prosome, macropain) subunit, alpha type, 3	chr14q23	5684
463	PPAP2C	phosphatidic acid phosphatase type 2C	chr19p13	8612
464	PSMC1	proteasome (prosome, macropain) 26S subunit, ATPase, 1	chr14q32.11	5700
465	DEDD	death effector domain containing	chr1q23.3	9191
466	NCK1	NCK adaptor protein 1	chr3q21	4690
467	OSR2	odd-skipped related 2 (Drosophila)	chr8q22.2	116039
468	CD93	CD93 molecule	chr20p11.21	22918
469	MAB21L2	mab-21-like 2 (C. elegans)	chr4q31	10586
470	CYP4F11	cytochrome P450, family 4, subfamily F, polypeptide 11	chr19p13.1	57834
471	ARHGEF26	Rho guanine nucleotide exchange factor (GEF) 26	chr3q25.2	26084
472	ANKHD1 /// ANKHD1-EIF4EBP3	ankyrin repeat and KH domain containing 1 /// ANKHD1-EIF4EBP3 readthrough	chr5q31.3	54882 /// 404734
473	GGCX	gamma-glutamyl carboxylase	chr2p12	2677
474	MGP	matrix Gla protein	chr12p12.3	4256
475	TRAM2	translocation associated membrane protein 2	chr6p21.1-p12	9697
476	NRAP	nebulin-related anchoring protein	chr10q24-q26	4892
477	FBXO11	F-box protein 11	chr2p16.3	80204
478	CHCHD7	coiled-coil-helix-coiled-coil-helix domain containing 7	chr8q12.1	79145
479	YIPF6	Yip1 domain family, member 6	chrXq12	286451
480	PEX11A	peroxisomal biogenesis factor 11 alpha	chr15q26.1	8800
481	EIF4EBP1	eukaryotic translation initiation factor 4E binding protein 1	chr8p12	1978
482	ARMC8	armadillo repeat containing 8	chr3q22.3	25852
483	RNASE1	ribonuclease, RNase A family, 1 (pancreatic)	chr14q11.2	6035
484	CXCR5	chemokine (C-X-C motif) receptor 5	chr11q23.3	643
485	TNFSF11	tumor necrosis factor (ligand) superfamily, member 11	chr13q14	8600
486	MCTP2	multiple C2 domains, transmembrane 2	chr15q26.2	55784
487	LOC100132832 /// PMS2P5	PMS2 postmeiotic segregation increased 2 (S. cerevisiae) pseudogene /// postmeiotic segregation increased 2 pseudogene 5	chr7q11.23	5383 /// 100132832
488	CDRT1	CMT1A duplicated region transcript 1	chr17p12	374286
489	PLXDC1	plexin domain containing 1	chr17q21.1	57125
490	HLA-DRB1 /// LOC100507709 /// LOC100507714	major histocompatibility complex, class II, DR beta 1 /// HLA class II histocompatibility antigen, DRB1-7 beta chain-like /// HLA class II histocompatibility antigen, DRB1-7 beta chain-like	chr6p21.3	3123 /// 100507709 /// 100507714
491	NADK	NAD kinase	chr1p36.33	65220
492	ESR1	estrogen receptor 1	chr6q25.1	2099
493	ACTN4	actinin, alpha 4	chr19q13	81
494	KIAA0146 /// LOC100996383	KIAA0146 /// uncharacterized LOC100996383	chr8q11.21	23514 /// 100996383
495	RPA1	replication protein A1, 70kDa	chr17p13.3	6117
496	KIAA0391 /// PSMA6	KIAA0391 /// proteasome (prosome, macropain) subunit, alpha type, 6	chr14q13 /// chr14q13.2	5687 /// 9692
497	SNRPB	small nuclear ribonucleoprotein polypeptides B and B1	chr20p13	6628
498	PSMB2	proteasome (prosome, macropain) subunit, beta type, 2	chr1p34.2	5690
499	SPON1	spondin 1, extracellular matrix protein	chr11p15.2	10418
500	RBP1	retinol binding protein 1, cellular	chr3q23	5947
501	SKIL	SKI-like oncogene	chr3q26	6498
502	RHOD	ras homolog family member D	chr11q14.3	29984
503	NFE2L1	nuclear factor (erythroid-derived 2)-like 1	chr17q21.3	4779
504	ACYP1	acylphosphatase 1, erythrocyte (common) type	chr14q24.3	97
505	MYL1	myosin, light chain 1, alkali; skeletal, fast	chr2q33-q34	4632
506	NDNF	neuron-derived neurotrophic factor	chr4q27	79625
507	KLF12	Kruppel-like factor 12	chr13q22	11278
508	MYBL2	v-myb myeloblastosis viral oncogene homolog (avian)-like 2	chr20q13.1	4605
509	GC	group-specific component (vitamin D binding protein)	chr4q12-q13	2638
510	TTC30A	tetratricopeptide repeat domain 30A	chr2q31.2	92104
511	SEPW1	selenoprotein W, 1	chr19q13.3	6415
512	CNBP	CCHC-type zinc finger, nucleic acid binding protein	chr3q21	7555
513	OPLAH	5-oxoprolinase (ATP-hydrolysing)	chr8q24.3	26873
514	AKT1	v-akt murine thymoma viral oncogene homolog 1	chr14q32.32	207
515	EBAG9	estrogen receptor binding site associated, antigen, 9	chr8q23	9166
516	GSAP	gamma-secretase activating protein	chr7q11.23	54103
517	ENPP4	ectonucleotide pyrophosphatase/phosphodiesterase 4 (putative)	chr6p21.1	22875
518	SHC3	SHC (Src homology 2 domain containing) transforming protein 3	chr9q22.1	53358
519	ICOS	inducible T-cell co-stimulator	chr2q33	29851
520	PRSS21	protease, serine, 21 (testisin)	chr16p13.3	10942
521	MTFR1	mitochondrial fission regulator 1	chr8q13.1	9650
522	NUDT1	nudix (nucleoside diphosphate linked moiety X)-type motif 1	chr7p22	4521
523	CSNK2B	casein kinase 2, beta polypeptide	chr6p21.3	1460
524	SUPT3H	suppressor of Ty 3 homolog (S. cerevisiae)	chr6p21.1-p21.3	8464
525	PABPC1	poly(A) binding protein, cytoplasmic 1	chr8q22.2-q23	26986
526	IFT27	intraflagellar transport 27 homolog (Chlamydomonas)	chr22q13.1	11020
527	TNNI2	troponin I type 2 (skeletal, fast)	chr11p15.5	7136
528	ABCF1	ATP-binding cassette, sub-family F (GCN20), member 1	chr6p21.33	23
529	ZNF706	zinc finger protein 706	chr8q22.3	51123
530	EHHADH	enoyl-CoA, hydratase/3-hydroxyacyl CoA dehydrogenase	chr3q26.3-q28	1962
531	KRIT1	KRIT1, ankyrin repeat containing	chr7q21.2	889
532	LOC257152	uncharacterized LOC257152	chr8q22.3	257152
533	CCT6A	chaperonin containing TCP1, subunit 6A (zeta 1)	chr7p11.2	908
534	SPTSSA	serine palmitoyltransferase, small subunit A	chr14q13.1	171546
535	PRRC2A	proline-rich coiled-coil 2A	chr6p21.3	7916
536	SEC22A	SEC22 vesicle trafficking protein homolog A (S. cerevisiae)	chr3q21.1	26984
537	CFHR4	complement factor H-related 4	chr1q32	10877
538	FBXO24	F-box protein 24	chr7q22	26261
539	PPL	periplakin	chr16p13.3	5493
540	VAMP2	vesicle-associated membrane protein 2 (synaptobrevin 2)	chr17p13.1	6844
541	CEL	carboxyl ester lipase	chr9q34.3	1056
542	SLC16A5	solute carrier family 16, member 5 (monocarboxylic acid transporter 6)	chr17q25.1	9121
543	TCEB1	transcription elongation factor B (SIII), polypeptide 1 (15kDa, elongin C)	chr8q21.11	6921
544	RMI1	RecQ mediated genome instability 1	chr9q21.32	80010
545	DLG1	discs, large homolog 1 (Drosophila)	chr3q29	1739
546	SETD4	SET domain containing 4	chr21q22.13	54093
547	CDK1	cyclin-dependent kinase 1	chr10q21.1	983
548	ARHGAP35	Rho GTPase activating protein 35	chr19q13.3	2909
549	LOC101060363 /// PPIA	peptidyl-prolyl cis-trans isomerase A-like /// peptidylprolyl isomerase A (cyclophilin A)	chr7p13	5478 /// 101060363
550	CBFA2T2	core-binding factor, runt domain, alpha subunit 2; translocated to, 2	chr20q11	9139
551	EIF3H	eukaryotic translation initiation factor 3, subunit H	chr8q24.11	8667
552	ARPC1B	actin related protein 2/3 complex, subunit 1B, 41kDa	chr7q22.1	10095
553	EIF2AK1	eukaryotic translation initiation factor 2-alpha kinase 1	chr7p22	27102
554	CRKL	v-crk sarcoma virus CT10 oncogene homolog (avian)-like	chr22q11.21	1399
555	PSMB8	proteasome (prosome, macropain) subunit, beta type, 8	chr6p21.3	5696
556	WDR44	WD repeat domain 44	chrXq24	54521
557	C1QA	complement component 1, q subcomponent, A chain	chr1p36.12	712
558	DLX5	distal-less homeobox 5	chr7q22	1749
559	SLC19A2	solute carrier family 19 (thiamine transporter), member 2	chr1q23.3	10560
560	PRPF6	pre-mRNA processing factor 6	chr20q13.33	24148
561	MSL2	male-specific lethal 2 homolog (Drosophila)	chr3q22.3	55167
562	LMNB1	lamin B1	chr5q23.2	4001
563	CLCA2	chloride channel accessory 2	chr1p22.3	9635
564	PRKACA	protein kinase, cAMP-dependent, catalytic, alpha	chr19p13.1	5566
565	HIST2H2BE	histone cluster 2, H2be	chr1q21.2	8349
566	FAXDC2	fatty acid hydroxylase domain containing 2	chr5q31-q32	10826
567	CD163	CD163 molecule	chr12p13.3	9332
568	SEC62	SEC62 homolog (S. cerevisiae)	chr3q26.2	7095
569	IGHG1 /// IGHG2 /// IGHM /// IGHV4-31	immunoglobulin heavy constant gamma 1 (G1m marker) /// immunoglobulin heavy constant gamma 2 (G2m marker) /// immunoglobulin heavy constant mu /// immunoglobulin heavy variable 4-31	chr14q32.33	3500 /// 3501 /// 3507 /// 28396
570	EPHB3	EPH receptor B3	chr3q21-qter	2049
571	SEC23A	Sec23 homolog A (S. cerevisiae)	chr14q21.1	10484
572	HTATIP2	HIV-1 Tat interactive protein 2, 30kDa	chr11p15.1	10553
573	SLC9A1	solute carrier family 9, subfamily A (NHE1, cation proton antiporter 1), member 1	chr1p36.1-p35	6548
574	CENPI	centromere protein I	chrXq22.1	2491
575	BTN3A3	butyrophilin, subfamily 3, member A3	chr6p21.3	10384
576	C2orf47	chromosome 2 open reading frame 47	chr2q33.1	79568
577	ELMO3	engulfment and cell motility 3	chr16q22.1	79767
578	PACS2	phosphofurin acidic cluster sorting protein 2	chr14q32.33	23241
579	MRPS22	mitochondrial ribosomal protein S22	chr3q23	56945
580	MAGEA9 /// MAGEA9B	melanoma antigen family A, 9 /// melanoma antigen family A, 9B	chrXq28	4108 /// 728269
581	DDAH2	dimethylarginine dimethylaminohydrolase 2	chr6p21.3	23564
582	ECT2	epithelial cell transforming sequence 2 oncogene	chr3q26.1-q26.2	1894
583	KRT8P12	keratin 8 pseudogene 12	chr3q25.33	90133
584	LOC100132832 /// PMS2L2 /// PMS2P5	PMS2 postmeiotic segregation increased 2 (S. cerevisiae) pseudogene /// postmeiotic segregation increased 2-like 2 pseudogene /// postmeiotic segregation increased 2 pseudogene 5	chr7q11.23	5380 /// 5383 /// 100132832
585	PTP4A3	protein tyrosine phosphatase type IVA, member 3	chr8q24.3	11156
586	IGLV1-44	immunoglobulin lambda variable 1-44	chr22q11.2	28823
587	CYBRD1	cytochrome b reductase 1	chr2q31.1	79901
588	ABCC1	ATP-binding cassette, sub-family C (CFTR/MRP), member 1	chr16p13.1	4363
589	CEP250	centrosomal protein 250kDa	chr20q11.22	11190
590	GABARAPL1	GABA(A) receptor-associated protein like 1	chr12p13.2	23710
591	SLC9A3R1	solute carrier family 9, subfamily A (NHE3, cation proton antiporter 3), member 3 regulator 1	chr17q25.1	9368
592	CMAHP	cytidine monophospho-N-acetylneuraminic acid hydroxylase, pseudogene	chr6p21.32	8418
593	RRAS2	related RAS viral (r-ras) oncogene homolog 2	chr11p15.2	22800
594	YLPM1	YLP motif containing 1	chr14q24.3	56252
595	KLF5	Kruppel-like factor 5 (intestinal)	chr13q22.1	688
596	GGA2	golgi-associated, gamma adaptin ear containing, ARF binding protein 2	chr16p12	23062
597	FZR1	fizzy/cell division cycle 20 related 1 (Drosophila)	chr19p13.3	51343
598	OGDH	oxoglutarate (alpha-ketoglutarate) dehydrogenase (lipoamide)	chr7p14-p13	4967
599	HIST1H3H	histone cluster 1, H3h	chr6p22.1	8357
600	SLC3A1	solute carrier family 3 (cystine, dibasic and neutral amino acid transporters, activator of cystine, dibasic and neutral amino acid transport), member 1	chr2p16.3	6519
601	FBLN5	fibulin 5	chr14q32.1	10516
602	BAG5	BCL2-associated athanogene 5	chr14q32.33	9529
603	HLA-DRB1 /// HLA-DRB3 /// HLA-DRB4 /// LOC100507709 /// LOC100507714	major histocompatibility complex, class II, DR beta 1 /// major histocompatibility complex, class II, DR beta 3 /// major histocompatibility complex, class II, DR beta 4 /// HLA class II histocompatibility antigen, DRB1-7 beta chain-like /// HLA class II histocompatibility antigen, DRB1-7 beta chain-like	chr6p21.3	3123 /// 3125 /// 3126 /// 100507709 /// 100507714
604	C11orf80	chromosome 11 open reading frame 80	chr11q13.2	79703
605	HIST1H2BC /// HIST1H2BE /// HIST1H2BF /// HIST1H2BG /// HIST1H2BI /// NCALD	histone cluster 1, H2bc /// histone cluster 1, H2be /// histone cluster 1, H2bf /// histone cluster 1, H2bg /// histone cluster 1, H2bi /// neurocalcin delta	chr6p21.3 /// chr6p22.1 /// chr8q22.2	8339 /// 8343 /// 8344 /// 8346 /// 8347 /// 83988
606	NR2F1	nuclear receptor subfamily 2, group F, member 1	chr5q14	7025
607	TPRA1	transmembrane protein, adipocyte asscociated 1	chr3q21.2	131601
608	KRT34 /// LOC100653049	keratin 34 /// keratin, type I cuticular Ha4-like	chr17q21.2	3885 /// 100653049
609	CDC14A	cell division cycle 14A	chr1p21	8556
610	CACNA1A	calcium channel, voltage-dependent, P/Q type, alpha 1A subunit	chr19p13	773
611	HSBP1	heat shock factor binding protein 1	chr16q23.3	3281
612	ZIC1	Zic family member 1	chr3q24	7545
613	STATH	statherin	chr4q13.3	6779
614	ULK1	unc-51-like kinase 1 (C. elegans)	chr12q24.3	8408
615	HMGB3	high mobility group box 3	chrXq28	3149
616	BNC1	basonuclin 1	chr15q25.2	646
617	RSRC1	arginine/serine-rich coiled-coil 1	chr3q25.32	51319
618	ATXN3	ataxin 3	chr14q21	4287
619	AOX1	aldehyde oxidase 1	chr2q33	316
620	PGBD5	piggyBac transposable element derived 5	chr1q42.13	79605
621	LGALS8	lectin, galactoside-binding, soluble, 8	chr1q43	3964
622	EEA1	early endosome antigen 1	chr12q22	8411
623	SMIM8	small integral membrane protein 8	chr6q15-q16.1	57150
624	PGAP1	post-GPI attachment to proteins 1	chr2q33.1	80055
625	KRT5	keratin 5	chr12q13.13	3852
626	NID1	nidogen 1	chr1q43	4811
627	CTLA4	cytotoxic T-lymphocyte-associated protein 4	chr2q33	1493
628	ACLY	ATP citrate lyase	chr17q21.2	47
629	GPR1	G protein-coupled receptor 1	chr2q33.3	2825
630	PPIA	peptidylprolyl isomerase A (cyclophilin A)	chr7p13	5478
631	AP4S1	adaptor-related protein complex 4, sigma 1 subunit	chr14q12	11154
632	DUSP7	dual specificity phosphatase 7	chr3p21	1849
633	GUCY1B2	guanylate cyclase 1, soluble, beta 2 (pseudogene)	chr13q14.3	2974
634	CDKAL1	CDK5 regulatory subunit associated protein 1-like 1	chr6p22.3	54901
635	HN1	hematological and neurological expressed 1	chr17q25.1	51155
636	KCNJ12 /// LOC100996843	potassium inwardly-rectifying channel, subfamily J, member 12 /// ATP-sensitive inward rectifier potassium channel 12-like	chr17p11.2	3768 /// 100996843
637	TLR2	toll-like receptor 2	chr4q32	7097
638	MACF1	microtubule-actin crosslinking factor 1	chr1p32-p31	23499
639	C1QB	complement component 1, q subcomponent, B chain	chr1p36.12	713
640	TRMT12	tRNA methyltransferase 12 homolog (S. cerevisiae)	chr8q24.13	55039
641	OR2A20P /// OR2A9P	olfactory receptor, family 2, subfamily A, member 20 pseudogene /// olfactory receptor, family 2, subfamily A, member 9 pseudogene	chr7q35	401428 /// 441295
642	C1D	C1D nuclear receptor corepressor	chr2p13-p12	10438
643	FUT2	fucosyltransferase 2 (secretor status included)	chr19q13.3	2524
644	KPNA1	karyopherin alpha 1 (importin alpha 5)	chr3q21	3836
645	TXNRD2	thioredoxin reductase 2	chr22q11.21	10587
646	FABP4	fatty acid binding protein 4, adipocyte	chr8q21	2167
647	PPP2R3A	protein phosphatase 2, regulatory subunit B'', alpha	chr3q22.1	5523
648	PRRC2C	proline-rich coiled-coil 2C	chr1q23.3	23215
649	SERPING1	serpin peptidase inhibitor, clade G (C1 inhibitor), member 1	chr11q12.1	710
650	KDM5B	lysine (K)-specific demethylase 5B	chr1q32.1	10765
651	CASP7	caspase 7, apoptosis-related cysteine peptidase	chr10q25	840
652	IGF2BP3	insulin-like growth factor 2 mRNA binding protein 3	chr7p11	10643
653	PDE4A	phosphodiesterase 4A, cAMP-specific	chr19p13.2	5141
654	RGS6	regulator of G-protein signaling 6	chr14q24.3	9628
655	IL18BP	interleukin 18 binding protein	chr11q13	10068
656	NSMF	NMDA receptor synaptonuclear signaling and neuronal migration factor	chr9q34.3	26012
657	CFH /// CFHR1	complement factor H /// complement factor H-related 1	chr1q32	3075 /// 3078
658	RFC4	replication factor C (activator 1) 4, 37kDa	chr3q27	5984
659	KIAA0754	KIAA0754	chr1p34.3	643314
660	ZBTB16	zinc finger and BTB domain containing 16	chr11q23.1	7704
661	RAD54L	RAD54-like (S. cerevisiae)	chr1p32	8438
662	RARRES3	retinoic acid receptor responder (tazarotene induced) 3	chr11q23	5920
663	ACAP2	ArfGAP with coiled-coil, ankyrin repeat and PH domains 2	chr3q29	23527
664	SLC6A2	solute carrier family 6 (neurotransmitter transporter, noradrenalin), member 2	chr16q12.2	6530
665	MMP10	matrix metallopeptidase 10 (stromelysin 2)	chr11q22.3	4319
666	DZANK1	double zinc ribbon and ankyrin repeat domains 1	chr20p11.23	55184
667	NPY6R	neuropeptide Y receptor Y6 (pseudogene)	chr5q31.2	4888
668	NMI	N-myc (and STAT) interactor	chr2q23	9111
669	ZNF322	zinc finger protein 322	chr6p22.1	79692
670	GOLGA5	golgin A5	chr14q32.12	9950
671	STRN3	striatin, calmodulin binding protein 3	chr14q13-q21	29966
672	ASAP2	ArfGAP with SH3 domain, ankyrin repeat and PH domain 2	chr2p25|2p24	8853
673	IRF6	interferon regulatory factor 6	chr1q32.3-q41	3664
674	LGALS1	lectin, galactoside-binding, soluble, 1	chr22q13.1	3956
675	IFT20	intraflagellar transport 20 homolog (Chlamydomonas)	chr17q11.2	90410
676	CXCR4	chemokine (C-X-C motif) receptor 4	chr2q21	7852
677	ZBTB7A	zinc finger and BTB domain containing 7A	chr19p13.3	51341
678	WDR11	WD repeat domain 11	chr10q26	55717
679	LAD1	ladinin 1	chr1q25.1-q32.3	3898
680	PLAUR	plasminogen activator, urokinase receptor	chr19q13	5329
681	IQCB1	IQ motif containing B1	chr3q13.33|3q21.1	9657
682	PARP2	poly (ADP-ribose) polymerase 2	chr14q11.2-q12	10038
683	MAT2A	methionine adenosyltransferase II, alpha	chr2p11.2	4144
684	SLC50A1	solute carrier family 50 (sugar transporter), member 1	chr1q22	55974
685	KIAA0930	KIAA0930	chr22q13.31	23313
686	FAM131B	family with sequence similarity 131, member B	chr7q34	9715
687	CDC40	cell division cycle 40	chr6q21	51362
688	TMCC1	transmembrane and coiled-coil domain family 1	chr3q22.1	23023
689	JUP	junction plakoglobin	chr17q21	3728
690	SMAD5	SMAD family member 5	chr5q31	4090
691	PLAU	plasminogen activator, urokinase	chr10q22.2	5328
692	WIPI2	WD repeat domain, phosphoinositide interacting 2	chr7p22.1	26100
693	MAPKAPK5-AS1	MAPKAPK5 antisense RNA 1	chr12q24.12	51275
694	HDGFRP3	hepatoma-derived growth factor, related protein 3	chr15q25.2	50810
695	LOC100505729 /// VPS8	uncharacterized LOC100505729 /// vacuolar protein sorting 8 homolog (S. cerevisiae)	chr3q27.2	23355 /// 100505729
696	C21orf62	chromosome 21 open reading frame 62	chr21q22.11	56245
697	HNRNPU	heterogeneous nuclear ribonucleoprotein U (scaffold attachment factor A)	chr1q44	3192
698	BTC	betacellulin	chr4q13.3	685
699	PYGM	phosphorylase, glycogen, muscle	chr11q12-q13.2	5837
700	VPS41	vacuolar protein sorting 41 homolog (S. cerevisiae)	chr7p14-p13	27072
701	MICAL3	microtubule associated monooxygenase, calponin and LIM domain containing 3	chr22q11.21	57553
702	ESR2	estrogen receptor 2 (ER beta)	chr14q23.2	2100
703	NMB	neuromedin B	chr15q22-qter	4828
704	SETD8	SET domain containing (lysine methyltransferase) 8	chr12q24.31	387893
705	LDB1	LIM domain binding 1	chr10q24-q25	8861
706	CA9	carbonic anhydrase IX	chr9p13.3	768
707	OGT	O-linked N-acetylglucosamine (GlcNAc) transferase	chrXq13	8473
708	ZBTB11	zinc finger and BTB domain containing 11	chr3q12.3	27107
709	RIMS2	regulating synaptic membrane exocytosis 2	chr8q22.3	9699
710	RPS29	ribosomal protein S29	chr14q	6235
711	MAP4K5	mitogen-activated protein kinase kinase kinase kinase 5	chr14q11.2-q21	11183
712	ZCCHC14	zinc finger, CCHC domain containing 14	chr16q24.2	23174
713	TOX4	TOX high mobility group box family member 4	chr14q11.2	9878
714	TRIB2	tribbles homolog 2 (Drosophila)	chr2p24.3	28951
715	IQCJ-SCHIP1 /// SCHIP1	IQCJ-SCHIP1 readthrough /// schwannomin interacting protein 1	chr3q25.32-q25.33	29970 /// 100505385
716	PDE4B	phosphodiesterase 4B, cAMP-specific	chr1p31	5142
717	PAK2	p21 protein (Cdc42/Rac)-activated kinase 2	chr3q29	5062
718	SOX2	SRY (sex determining region Y)-box 2	chr3q26.3-q27	6657
719	FUS	fused in sarcoma	chr16p11.2	2521
720	AHR	aryl hydrocarbon receptor	chr7p15	196
721	LOC101060281 /// VOPP1	vesicular, overexpressed in cancer, prosurvival protein 1-like /// vesicular, overexpressed in cancer, prosurvival protein 1	chr7p11.2	81552 /// 101060281
722	ZBTB22	zinc finger and BTB domain containing 22	chr6p21.3	9278
723	LY96	lymphocyte antigen 96	chr8q21.11	23643
724	ELF5	E74-like factor 5 (ets domain transcription factor)	chr11p13-p12	2001
725	ELOVL5	ELOVL fatty acid elongase 5	chr6p21.1-p12.1	60481
726	BRD4	bromodomain containing 4	chr19p13.1	23476
727	ZFYVE9	zinc finger, FYVE domain containing 9	chr1p32.3	9372
728	MTDH	metadherin	chr8q22.1	92140
729	VSNL1	visinin-like 1	chr2p24.3	7447
730	MEST	mesoderm specific transcript	chr7q32	4232
731	MEX3D	mex-3 homolog D (C. elegans)	chr19p13.3	399664
732	RTP4	receptor (chemosensory) transporter protein 4	chr3q27.3	64108
733	TMEM30B	transmembrane protein 30B	chr14q23.1	161291
734	TAF2	TAF2 RNA polymerase II, TATA box binding protein (TBP)-associated factor, 150kDa	chr8q24.12	6873
735	CD302 /// LY75-CD302	CD302 molecule /// LY75-CD302 readthrough	chr2q /// chr2q24.2	9936 /// 100526664
736	SSH3	slingshot protein phosphatase 3	chr11q13.2	54961
737	ZFYVE26	zinc finger, FYVE domain containing 26	chr14q24.1	23503
738	KCNK10	potassium channel, subfamily K, member 10	chr14q31.3	54207
739	TNFRSF25	tumor necrosis factor receptor superfamily, member 25	chr1p36.2	8718
740	TDP2	tyrosyl-DNA phosphodiesterase 2	chr6p22.3-p22.1	51567
741	ATP13A2	ATPase type 13A2	chr1p36	23400
742	ARHGEF16	Rho guanine nucleotide exchange factor (GEF) 16	chr1p36.3	27237
743	FLVCR2	feline leukemia virus subgroup C cellular receptor family, member 2	chr14q24.3	55640
744	RAD54B	RAD54 homolog B (S. cerevisiae)	chr8q22.1	25788
745	EFNB1	ephrin-B1	chrXq12	1947
746	COLGALT2	collagen beta(1-O)galactosyltransferase 2	chr1q25	23127
747	RMDN1	regulator of microtubule dynamics 1	chr8q21.3	51115
748	DHRS4 /// DHRS4L2	dehydrogenase/reductase (SDR family) member 4 /// dehydrogenase/reductase (SDR family) member 4 like 2	chr14q11.2	10901 /// 317749
749	SEL1L	sel-1 suppressor of lin-12-like (C. elegans)	chr14q31	6400
750	DEFB126	defensin, beta 126	chr20p13	81623
751	TMEM176B	transmembrane protein 176B	chr7q36.1	28959
752	PABPC4	poly(A) binding protein, cytoplasmic 4 (inducible form)	chr1p34.2	8761
753	FABP6	fatty acid binding protein 6, ileal	chr5q33.3-q34	2172
754	SNX27	sorting nexin family member 27	chr1q21.3	81609
755	AKAP12	A kinase (PRKA) anchor protein 12	chr6q24-q25	9590
756	GPC3	glypican 3	chrXq26.1	2719
757	CDHR5	cadherin-related family member 5	chr11p15.5	53841
758	ADAM23	ADAM metallopeptidase domain 23	chr2q33	8745
759	FLOT1	flotillin 1	chr6p21.3	10211
760	SNRPE	small nuclear ribonucleoprotein polypeptide E	chr1q32	6635
761	HOMER3	homer homolog 3 (Drosophila)	chr19p13.11	9454
762	CADM3	cell adhesion molecule 3	chr1q21.2-q22	57863
763	CBLB	Cbl proto-oncogene, E3 ubiquitin protein ligase B	chr3q13.11	868
764	PPP2R5A	protein phosphatase 2, regulatory subunit B', alpha	chr1q32.2-q32.3	5525
765	CD58	CD58 molecule	chr1p13	965
766	SRP54	signal recognition particle 54kDa	chr14q13.2	6729
767	METTL3	methyltransferase like 3	chr14q11.1	56339
768	PFN2	profilin 2	chr3q25.1	5217
769	PTPLB	protein tyrosine phosphatase-like (proline instead of catalytic arginine), member b	chr3q21.1	201562
770	CEBPD	CCAAT/enhancer binding protein (C/EBP), delta	chr8p11.2-p11.1	1052
771	ASTE1	asteroid homolog 1 (Drosophila)	chr3q22.1	28990
772	TGFBR2	transforming growth factor, beta receptor II (70/80kDa)	chr3p22	7048
773	MAN2A1	mannosidase, alpha, class 2A, member 1	chr5q21-q22	4124
774	CYHR1	cysteine/histidine-rich 1	chr8q24.3	50626
775	IRF2	interferon regulatory factor 2	chr4q34.1-q35.1	3660
776	ITPR3	inositol 1,4,5-trisphosphate receptor, type 3	chr6p21	3710
777	LOC100506639 /// ZNF131	uncharacterized LOC100506639 /// zinc finger protein 131	chr5p12	7690 /// 100506639
778	ZNF696	zinc finger protein 696	chr8q24.3	79943
779	UBE2D4	ubiquitin-conjugating enzyme E2D 4 (putative)	chr7p13	51619
780	PC	pyruvate carboxylase	chr11q13.4-q13.5	5091
781	VRK1	vaccinia related kinase 1	chr14q32	7443
782	PRLR	prolactin receptor	chr5p13.2	5618
783	LOC101060511 /// PRKAB2	5'-AMP-activated protein kinase subunit beta-2-like /// protein kinase, AMP-activated, beta 2 non-catalytic subunit	chr1q21.1	5565 /// 101060511
784	PPP1CA	protein phosphatase 1, catalytic subunit, alpha isozyme	chr11q13	5499
785	OSBPL7	oxysterol binding protein-like 7	chr17q21	114881
786	RHOT1	ras homolog family member T1	chr17q11.2	55288
787	TRIO	trio Rho guanine nucleotide exchange factor	chr5p15.2	7204
788	PSMB4	proteasome (prosome, macropain) subunit, beta type, 4	chr1q21	5692
789	OLFM1	olfactomedin 1	chr9q34.3	10439
790	LANCL2	LanC lantibiotic synthetase component C-like 2 (bacterial)	chr7q31.1-q31.33	55915
791	FPGT	fucose-1-phosphate guanylyltransferase	chr1p31.1	8790
792	UGT2B15	UDP glucuronosyltransferase 2 family, polypeptide B15	chr4q13	7366
793	TCF3	transcription factor 3	chr19p13.3	6929
794	CXorf40A /// CXorf40B	chromosome X open reading frame 40A /// chromosome X open reading frame 40B	chrXq28	91966 /// 541578
795	CDK16	cyclin-dependent kinase 16	chrXp11	5127
796	ENTPD6	ectonucleoside triphosphate diphosphohydrolase 6 (putative)	chr20p11.21	955
797	WWP1	WW domain containing E3 ubiquitin protein ligase 1	chr8q21	11059
798	CTAGE4 /// CTAGE8 /// CTAGE9 /// LOC101060696	CTAGE family, member 4 /// CTAGE family, member 8 /// CTAGE family, member 9 /// cutaneous T-cell lymphoma-associated antigen 4-like	chr6q23.2 /// chr7q35	643854 /// 100128553 /// 100142659 /// 101060696
799	DRD3	dopamine receptor D3	chr3q13.3	1814
800	CNPY3	canopy 3 homolog (zebrafish)	chr6pter-p12.1	10695
801	ACTL6B	actin-like 6B	chr7q22	51412
802	VCP	valosin containing protein	chr9p13.3	7415
803	ZC3H7B	zinc finger CCCH-type containing 7B	chr22q13.2	23264
804	TRIM2	tripartite motif containing 2	chr4q31.3	23321
805	SCNM1 /// TNFAIP8L2-SCNM1	sodium channel modifier 1 /// TNFAIP8L2-SCNM1 readthrough	chr1q21.3	79005 /// 100534012
806	KIAA0368	KIAA0368	chr9q31.3	23392
807	AKR1A1	aldo-keto reductase family 1, member A1 (aldehyde reductase)	chr1p33-p32	10327
808	PADI3	peptidyl arginine deiminase, type III	chr1p36.13	51702
809	ARFGEF1	ADP-ribosylation factor guanine nucleotide-exchange factor 1 (brefeldin A-inhibited)	chr8q13	10565
810	HOOK1	hook homolog 1 (Drosophila)	chr1p32.1	51361
811	KRT4	keratin 4	chr12q13.13	3851
812	C14orf2	chromosome 14 open reading frame 2	chr14q32.33	9556
813	POLR2J4	polymerase (RNA) II (DNA directed) polypeptide J4, pseudogene	chr7p13	84820
814	PAMR1	peptidase domain containing associated with muscle regeneration 1	chr11p13	25891
815	PCDHB12	protocadherin beta 12	chr5q31	56124
816	PMPCB	peptidase (mitochondrial processing) beta	chr7q22.1	9512
817	CLEC3B /// EXOSC7	C-type lectin domain family 3, member B /// exosome component 7	chr3p21.31 /// chr3p22-p21.3	7123 /// 23016
818	PPIF	peptidylprolyl isomerase F	chr10q22-q23	10105
819	ZNF611	zinc finger protein 611	chr19q13.41	81856
820	HIST1H2BD	histone cluster 1, H2bd	chr6p21.3	3017
821	FAM120A	family with sequence similarity 120A	chr9q22.31	23196
822	BDH1	3-hydroxybutyrate dehydrogenase, type 1	chr3q29	622
823	KHSRP	KH-type splicing regulatory protein	chr19p13.3	8570
824	C1orf50 /// LOC100129924	chromosome 1 open reading frame 50 /// uncharacterized LOC100129924	chr1p34.2	79078 /// 100129924
825	SCO2	SCO2 cytochrome c oxidase assembly protein	chr22q13.33	9997
826	MVB12B	multivesicular body subunit 12B	chr9q33.3	89853
827	SPG21	spastic paraplegia 21 (autosomal recessive, Mast syndrome)	chr15q21-q22	51324
828	ARHGAP24	Rho GTPase activating protein 24	chr4q22.1	83478
829	PES1	pescadillo ribosomal biogenesis factor 1	chr22q12.1	23481
830	NTS	neurotensin	chr12q21	4922
831	MYBPC1	myosin binding protein C, slow type	chr12q23.2	4604
832	E2F3	E2F transcription factor 3	chr6p22	1871
833	KIAA0907	KIAA0907	chr1q22	22889
834	DCT	dopachrome tautomerase	chr13q32	1638
835	SIPA1L3	signal-induced proliferation-associated 1 like 3	chr19q13.13	23094
836	MAP2K7	mitogen-activated protein kinase kinase 7	chr19p13.3-p13.2	5609
837	GMEB2	glucocorticoid modulatory element binding protein 2	chr20q13.33	26205
838	ASTN2	astrotactin 2	chr9q33.1	23245
839	PPP2R5D	protein phosphatase 2, regulatory subunit B', delta	chr6p21.1	5528
840	CLCN2	chloride channel, voltage-sensitive 2	chr3q27-q28	1181
841	AADAC	arylacetamide deacetylase	chr3q25.1	13
842	LYVE1	lymphatic vessel endothelial hyaluronan receptor 1	chr11p15	10894
843	UBE2Q1	ubiquitin-conjugating enzyme E2Q family member 1	chr1q21.3	55585
844	ZNF544	zinc finger protein 544	chr19q13.43	27300
845	CDO1	cysteine dioxygenase type 1	chr5q23.2	1036
846	LDLR	low density lipoprotein receptor	chr19p13.2	3949
847	LAMC2	laminin, gamma 2	chr1q25-q31	3918
848	LOC101060181 /// ZNF44	zinc finger protein ZnFP12-like /// zinc finger protein 44	chr19p13.2	51710 /// 101060181
849	VGLL1	vestigial like 1 (Drosophila)	chrXq26.3	51442
850	ALKBH4	alkB, alkylation repair homolog 4 (E. coli)	chr7q22.1	54784
851	FMO1	flavin containing monooxygenase 1	chr1q24.3	2326
852	GATAD1	GATA zinc finger domain containing 1	chr7q21-q22	57798
853	IARS2	isoleucyl-tRNA synthetase 2, mitochondrial	chr1q41	55699
854	CUTA	cutA divalent cation tolerance homolog (E. coli)	chr6p21.32	51596
855	SUN1	Sad1 and UNC84 domain containing 1	chr7p22.3	23353
856	NSUN5	NOP2/Sun domain family, member 5	chr7q11.23	55695
857	SULF1	sulfatase 1	chr8q13.1	23213
858	SNAPC1	small nuclear RNA activating complex, polypeptide 1, 43kDa	chr14q22	6617
859	HFE	hemochromatosis	chr6p21.3	3077
860	GPR153	G protein-coupled receptor 153	chr1p36.31	387509
861	DTNA	dystrobrevin, alpha	chr18q12	1837
862	SGK1	serum/glucocorticoid regulated kinase 1	chr6q23	6446
863	PPCS	phosphopantothenoylcysteine synthetase	chr1p34.2	79717
864	SARDH	sarcosine dehydrogenase	chr9q33-q34	1757
865	VPS28	vacuolar protein sorting 28 homolog (S. cerevisiae)	chr8q24.3	51160
866	CLCN5	chloride channel, voltage-sensitive 5	chrXp11.23-p11.22	1184
867	STAP2	signal transducing adaptor family member 2	chr19p13.3	55620
868	EXOC3	exocyst complex component 3	chr5p15.33	11336
869	MN1	meningioma (disrupted in balanced translocation) 1	chr22q12.1	4330
870	MS4A4A	membrane-spanning 4-domains, subfamily A, member 4A	chr11q12	51338
871	AIP	aryl hydrocarbon receptor interacting protein	chr11q13.3	9049
872	RCAN2	regulator of calcineurin 2	chr6p12.3	10231
873	STAB1	stabilin 1	chr3p21.1	23166
874	WRNIP1	Werner helicase interacting protein 1	chr6p25.2	56897
875	DOCK9	dedicator of cytokinesis 9	chr13q32.3	23348
876	ATP13A3	ATPase type 13A3	chr3q29	79572
877	NADSYN1	NAD synthetase 1	chr11q13.4	55191
878	NUP50	nucleoporin 50kDa	chr22q13.31	10762
879	CIDEC	cell death-inducing DFFA-like effector c	chr3p25.3	63924
880	SLC4A1AP	solute carrier family 4 (anion exchanger), member 1, adaptor protein	chr2p23.3	22950
881	PMP22	peripheral myelin protein 22	chr17p12	5376
882	EIF4A1 /// SENP3-EIF4A1 /// SNORA48 /// SNORA67 /// SNORD10	eukaryotic translation initiation factor 4A1 /// SENP3-EIF4A1 readthrough /// small nucleolar RNA, H/ACA box 48 /// small nucleolar RNA, H/ACA box 67 /// small nucleolar RNA, C/D box 10	chr17p /// chr17p13 /// chr17p13.1	1973 /// 26781 /// 652965 /// 652966 /// 100533955
883	NSUN3	NOP2/Sun domain family, member 3	chr3q11.1	63899
884	2006-03-01	membrane-associated ring finger (C3HC4) 6, E3 ubiquitin protein ligase	chr5p15.2	10299
885	PLEKHF2	pleckstrin homology domain containing, family F (with FYVE domain) member 2	chr8q22.1	79666
886	LDB2	LIM domain binding 2	chr4p16	9079
887	MYH14	myosin, heavy chain 14, non-muscle	chr19q13.33	79784
888	MMP2	matrix metallopeptidase 2 (gelatinase A, 72kDa gelatinase, 72kDa type IV collagenase)	chr16q13-q21	4313
889	ATP6V1A	ATPase, H+ transporting, lysosomal 70kDa, V1 subunit A	chr3q13.31	523
890	PLCG1	phospholipase C, gamma 1	chr20q12-q13.1	5335
891	HEG1	heart development protein with EGF-like domains 1	chr3q21.2	57493
892	LGALS9	lectin, galactoside-binding, soluble, 9	chr17q11.2	3965
893	CYP26A1	cytochrome P450, family 26, subfamily A, polypeptide 1	chr10q23-q24	1592
894	UBE3B	ubiquitin protein ligase E3B	chr12q24.11	89910
895	SLC15A1	solute carrier family 15 (oligopeptide transporter), member 1	chr13q32.3	6564
896	CTNNBL1	catenin, beta like 1	chr20q11.23-q12	56259
897	CYP3A7	cytochrome P450, family 3, subfamily A, polypeptide 7	chr7q21-q22.1	1551
898	PRKRIR	protein-kinase, interferon-inducible double stranded RNA dependent inhibitor, repressor of (P58 repressor)	chr11q13.5	5612
899	LRRC8D	leucine rich repeat containing 8 family, member D	chr1p22.2	55144
900	GGCT	gamma-glutamylcyclotransferase	chr7p15-p14	79017
901	GOLPH3	golgi phosphoprotein 3 (coat-protein)	chr5p13.3	64083
902	ARMC1	armadillo repeat containing 1	chr8q13.1	55156
903	RAB4A /// SPHAR	RAB4A, member RAS oncogene family /// S-phase response (cyclin related)	chr1q42-q43 /// chr1q42.13	5867 /// 10638
904	ASF1A	anti-silencing function 1A histone chaperone	chr6q22.31	25842
905	UVRAG	UV radiation resistance associated	chr11q13.5	7405
906	DYRK2	dual-specificity tyrosine-(Y)-phosphorylation regulated kinase 2	chr12q15	8445
907	DDR1 /// MIR4640	discoidin domain receptor tyrosine kinase 1 /// microRNA 4640	chr6p21.3	780 /// 100616237
908	ALMS1	Alstrom syndrome 1	chr2p13	7840
909	FZD1	frizzled family receptor 1	chr7q21	8321
910	POP7	processing of precursor 7, ribonuclease P/MRP subunit (S. cerevisiae)	chr7q22	10248
911	SMS	spermine synthase	chrXp22.1	6611
912	PRKAA1	protein kinase, AMP-activated, alpha 1 catalytic subunit	chr5p12	5562
913	VDAC2	voltage-dependent anion channel 2	chr10q22	7417
914	B4GALT4	UDP-Gal:betaGlcNAc beta 1,4- galactosyltransferase, polypeptide 4	chr3q13.3	8702
915	TNS1	tensin 1	chr2q35-q36	7145
916	SHANK2	SH3 and multiple ankyrin repeat domains 2	chr11q13.2	22941
917	SCGN	secretagogin, EF-hand calcium binding protein	chr6p22.3-p22.1	10590
918	IZUMO4	IZUMO family member 4	chr19p13.3	113177
919	CCL18 /// LOC101060271	chemokine (C-C motif) ligand 18 (pulmonary and activation-regulated) /// c-C motif chemokine 18-like	chr17q11.2	6362 /// 101060271
920	ETNPPL	ethanolamine-phosphate phospho-lyase	chr4q25	64850
921	GTF2IRD1	GTF2I repeat domain containing 1	chr7q11.23	9569
922	BORA	bora, aurora kinase A activator	chr13q22.1	79866
923	GALNT4 /// POC1B-GALNT4	UDP-N-acetyl-alpha-D-galactosamine:polypeptide N-acetylgalactosaminyltransferase 4 (GalNAc-T4) /// POC1B-GALNT4 readthrough	chr12q /// chr12q21.33	8693 /// 100528030
924	BARX1	BARX homeobox 1	chr9q12	56033
925	CLPTM1	cleft lip and palate associated transmembrane protein 1	chr19q13.3	1209
926	RAPGEF3	Rap guanine nucleotide exchange factor (GEF) 3	chr12q13.1	10411
927	SNX13	sorting nexin 13	chr7p21.1	23161
928	CDH16	cadherin 16, KSP-cadherin	chr16q22.1	1014
929	MAP7	microtubule-associated protein 7	chr6q23.3	9053
930	MCM4	minichromosome maintenance complex component 4	chr8q11.2	4173
931	YIF1A	Yip1 interacting factor homolog A (S. cerevisiae)	chr11q13	10897
932	SLC25A21	solute carrier family 25 (mitochondrial oxoadipate carrier), member 21	chr14q11.2	89874
933	FAM86B1 /// FAM86B2 /// FAM86C1 /// FAM86DP /// FAM86FP	family with sequence similarity 86, member B1 /// family with sequence similarity 86, member B2 /// family with sequence similarity 86, member C1 /// family with sequence similarity 86, member D, pseudogene /// family with sequence similarity 86, member A pseudogene	chr11q13.4 /// chr12p13.31 /// chr3p12.3 /// chr8p23.1	55199 /// 85002 /// 653113 /// 653333 /// 692099
934	PDAP1	PDGFA associated protein 1	chr7q22.1	11333
935	IQCG	IQ motif containing G	chr3q29	84223
936	CBR1	carbonyl reductase 1	chr21q22.13	873
937	ID2	inhibitor of DNA binding 2, dominant negative helix-loop-helix protein	chr2p25	3398
938	LHFPL2	lipoma HMGIC fusion partner-like 2	chr5q14.1	10184
939	CHN2	chimerin 2	chr7p15.3	1124
940	METTL4	methyltransferase like 4	chr18p11.32	64863
941	PLSCR2	phospholipid scramblase 2	chr3q24	57047
942	HPRT1	hypoxanthine phosphoribosyltransferase 1	chrXq26.1	3251
943	GALNS	galactosamine (N-acetyl)-6-sulfate sulfatase	chr16q24.3	2588
944	AATF	apoptosis antagonizing transcription factor	chr17q12	26574
945	NIPBL	Nipped-B homolog (Drosophila)	chr5p13.2	25836
946	ZNF345	zinc finger protein 345	chr19q13.12	25850
947	UBE4B	ubiquitination factor E4B	chr1p36.3	10277
948	H2AFV	H2A histone family, member V	chr7p13	94239
949	KATNB1	katanin p80 (WD repeat containing) subunit B 1	chr16q21	10300
950	CNIH3	cornichon homolog 3 (Drosophila)	chr1q42.12	149111
951	STAG1	stromal antigen 1	chr3q22.3	10274
952	CSTB	cystatin B (stefin B)	chr21q22.3	1476
953	FRY	furry homolog (Drosophila)	chr13q13.1	10129
954	LINC00667	long intergenic non-protein coding RNA 667	chr18p11.31	339290
955	PDC	phosducin	chr1q25.2	5132
956	CLPB	ClpB caseinolytic peptidase B homolog (E. coli)	chr11q13.4	81570
957	TIE1	tyrosine kinase with immunoglobulin-like and EGF-like domains 1	chr1p34-p33	7075
958	C5orf22	chromosome 5 open reading frame 22	chr5p13.3	55322
959	CYP2B6 /// CYP2B7P1	cytochrome P450, family 2, subfamily B, polypeptide 6 /// cytochrome P450, family 2, subfamily B, polypeptide 7 pseudogene 1	chr19q13.2	1555 /// 1556
960	NOS1AP	nitric oxide synthase 1 (neuronal) adaptor protein	chr1q23.3	9722
961	SOGA2	SOGA family member 2	chr18p11.22	23255
962	SEMA3D	sema domain, immunoglobulin domain (Ig), short basic domain, secreted, (semaphorin) 3D	chr7q21.11	223117
963	MPPE1	metallophosphoesterase 1	chr18p11.21	65258
964	KIF13A	kinesin family member 13A	chr6p23	63971
965	C14orf1	chromosome 14 open reading frame 1	chr14q24.3	11161
966	UPK1B	uroplakin 1B	chr3q13.32	7348
967	DYNC1H1	dynein, cytoplasmic 1, heavy chain 1	chr14q32	1778
968	FSTL1	follistatin-like 1	chr3q13.33	11167
969	SOWAHC	sosondowah ankyrin repeat domain family member C	chr2q13	65124
970	COX6A1	cytochrome c oxidase subunit VIa polypeptide 1	chr12q24.2|12q24.2	1337
971	SLC25A37	solute carrier family 25 (mitochondrial iron transporter), member 37	chr8p21.2	51312
972	MTM1	myotubularin 1	chrXq28	4534
973	GPLD1	glycosylphosphatidylinositol specific phospholipase D1	chr6p22.1	2822
974	ZNF440	zinc finger protein 440	chr19p13.2	126070
975	GRB14	growth factor receptor-bound protein 14	chr2q22-q24	2888
976	SERPINB7	serpin peptidase inhibitor, clade B (ovalbumin), member 7	chr18q21.33	8710
977	UBE2L3	ubiquitin-conjugating enzyme E2L 3	chr22q11.21	7332
978	CHST7	carbohydrate (N-acetylglucosamine 6-O) sulfotransferase 7	chrXp11.23	56548
979	ABCD4	ATP-binding cassette, sub-family D (ALD), member 4	chr14q24.3	5826
980	CSN2	casein beta	chr4q21.1	1447
981	MRPL15	mitochondrial ribosomal protein L15	chr8q11.2-q13	29088
982	IFI35	interferon-induced protein 35	chr17q21	3430
983	TEFM	transcription elongation factor, mitochondrial	---	79736
984	TBC1D10B	TBC1 domain family, member 10B	chr16p11.2	26000
985	PINLYP	phospholipase A2 inhibitor and LY6/PLAUR domain containing	chr19q13.31	390940
986	NPL	N-acetylneuraminate pyruvate lyase (dihydrodipicolinate synthase)	chr1q25	80896
987	ACVR1	activin A receptor, type I	chr2q23-q24	90
988	NNT	nicotinamide nucleotide transhydrogenase	chr5p12	23530
989	RAP1GAP2	RAP1 GTPase activating protein 2	chr17p13.3	23108
990	NEK7	NIMA-related kinase 7	chr1q31.3	140609
991	PDLIM4	PDZ and LIM domain 4	chr5q31.1	8572
992	ACIN1	apoptotic chromatin condensation inducer 1	chr14q11.2	22985
993	EFHD2	EF-hand domain family, member D2	chr1p36.21	79180
994	MYLK	myosin light chain kinase	chr3q21	4638
995	ADCK3	aarF domain containing kinase 3	chr1q42.13	56997
996	WDHD1	WD repeat and HMG-box DNA binding protein 1	chr14q22.2	11169
997	MEF2C	myocyte enhancer factor 2C	chr5q14	4208
998	RAB27B	RAB27B, member RAS oncogene family	chr18q21.2	5874
999	RPL8	ribosomal protein L8	chr8q24.3	6132
1000	YWHAE	tyrosine 3-monooxygenase/tryptophan 5-monooxygenase activation protein, epsilon polypeptide	chr17p13.3	7531
1001	IFRD1	interferon-related developmental regulator 1	chr7q31.1	3475
1002	CLIC4	chloride intracellular channel 4	chr1p36.11	25932
1003	ABHD10	abhydrolase domain containing 10	chr3q13.2	55347
1004	C14orf105	chromosome 14 open reading frame 105	chr14q22.3	55195
1005	RPS6KA5	ribosomal protein S6 kinase, 90kDa, polypeptide 5	chr14q31-q32.1	9252
1006	MATK	megakaryocyte-associated tyrosine kinase	chr19p13.3	4145
1007	CCL4	chemokine (C-C motif) ligand 4	chr17q12	6351
1008	CASZ1	castor zinc finger 1	chr1p36.22	54897
1009	ORAI2	ORAI calcium release-activated calcium modulator 2	chr7q22.1	80228
1010	ALCAM	activated leukocyte cell adhesion molecule	chr3q13.1	214
1011	AKAP13	A kinase (PRKA) anchor protein 13	chr15q24-q25	11214
1012	R3HDM2	R3H domain containing 2	chr12q13.3	22864
1013	OSBPL1A	oxysterol binding protein-like 1A	chr18q11.1	114876
1014	CA3	carbonic anhydrase III, muscle specific	chr8q21.2	761
1015	DPYSL3	dihydropyrimidinase-like 3	chr5q32	1809
1016	MAPK10	mitogen-activated protein kinase 10	chr4q22.1-q23	5602
1017	SNX5	sorting nexin 5	chr20p11	27131
1018	LOC100652930 /// NPEPL1 /// STX16-NPEPL1	uncharacterized LOC100652930 /// aminopeptidase-like 1 /// STX16-NPEPL1 readthrough (NMD candidate)	chr20q /// chr20q13.32	79716 /// 100534593 /// 100652930
1019	LZTR1	leucine-zipper-like transcription regulator 1	chr22q11.21|22q11.1-q11.2	8216
1020	GUCY2C	guanylate cyclase 2C (heat stable enterotoxin receptor)	chr12p12	2984
1021	PRKX	protein kinase, X-linked	chrXp22.3	5613
1022	DIRAS2	DIRAS family, GTP-binding RAS-like 2	chr9q22.2	54769
1023	NIPAL2	NIPA-like domain containing 2	chr8q22.2	79815
1024	HIST1H2AC	histone cluster 1, H2ac	chr6p22.1	8334
1025	HAP1	huntingtin-associated protein 1	chr17q21.2-q21.3	9001
1026	SLC35F5	solute carrier family 35, member F5	chr2q14.1	80255
1027	PHIP	pleckstrin homology domain interacting protein	chr6q14	55023
1028	FCF1 /// MAPK1IP1L	FCF1 rRNA-processing protein /// mitogen-activated protein kinase 1 interacting protein 1-like	chr14q22.3 /// chr14q24.3	51077 /// 93487
1029	DRD4	dopamine receptor D4	chr11p15.5	1815
1030	FIBP	fibroblast growth factor (acidic) intracellular binding protein	chr11q13.1	9158
1031	ITGB4	integrin, beta 4	chr17q25	3691
1032	KPNA4	karyopherin alpha 4 (importin alpha 3)	chr3q25.33	3840
1033	KLHL36	kelch-like family member 36	chr16q24.1	79786
1034	KLF9	Kruppel-like factor 9	chr9q13	687
1035	APOOL	apolipoprotein O-like	chrXq21.1	139322
1036	AFTPH	aftiphilin	chr2p14	54812
1037	ACTA2	actin, alpha 2, smooth muscle, aorta	chr10q23.3	59
1038	CENPA	centromere protein A	chr2p23.3	1058
1039	INVS	inversin	chr9q31	27130
1040	FAM189B	family with sequence similarity 189, member B	chr1q21	10712
1041	B2M	beta-2-microglobulin	chr15q21-q22.2	567
1042	HSPD1	heat shock 60kDa protein 1 (chaperonin)	chr2q33.1	3329
1043	ENO2	enolase 2 (gamma, neuronal)	chr12p13	2026
1044	COL17A1	collagen, type XVII, alpha 1	chr10q24.3	1308
1045	COPG1	coatomer protein complex, subunit gamma 1	chr3q21.3	22820
1046	MYOM1	myomesin 1	chr18p11.31	8736
1047	RPL10 /// SNORA70	ribosomal protein L10 /// small nucleolar RNA, H/ACA box 70	chrXq28	6134 /// 26778
1048	RFC2	replication factor C (activator 1) 2, 40kDa	chr7q11.23	5982
1049	CDH11	cadherin 11, type 2, OB-cadherin (osteoblast)	chr16q21	1009
1050	AMPD2	adenosine monophosphate deaminase 2	chr1p13.3	271
1051	ZBTB48	zinc finger and BTB domain containing 48	chr1p36.3	3104
1052	PGAM2	phosphoglycerate mutase 2 (muscle)	chr7p13-p12	5224
1053	RNF130	ring finger protein 130	chr5q35.3	55819
1054	TBX1	T-box 1	chr22q11.21	6899
1055	PHKG2	phosphorylase kinase, gamma 2 (testis)	chr16p11.2	5261
1056	TIMELESS	timeless circadian clock	chr12q13.3	8914
1057	NRIP3	nuclear receptor interacting protein 3	chr11p15.3	56675
1058	SV2A	synaptic vesicle glycoprotein 2A	chr1q21.2	9900
1059	FICD	FIC domain containing	chr12q24.1	11153
1060	GREM2	gremlin 2, DAN family BMP antagonist	chr1q43	64388
1061	HEY1	hairy/enhancer-of-split related with YRPW motif 1	chr8q21	23462
1062	SNRPA1	small nuclear ribonucleoprotein polypeptide A'	chr15q26.3	6627
1063	GNGT1	guanine nucleotide binding protein (G protein), gamma transducing activity polypeptide 1	chr7q21.3	2792
1064	TNNI1	troponin I type 1 (skeletal, slow)	chr1q31.3	7135
1065	MIR4691 /// NDUFS8	microRNA 4691 /// NADH dehydrogenase (ubiquinone) Fe-S protein 8, 23kDa (NADH-coenzyme Q reductase)	chr11q13	4728 /// 100616403
1066	LOC93432	maltase-glucoamylase (alpha-glucosidase) pseudogene	chr7q34	93432
1067	THEM6	thioesterase superfamily member 6	chr8q24.3	51337
1068	UFD1L	ubiquitin fusion degradation 1 like (yeast)	chr22q11.21	7353
1069	NLGN1	neuroligin 1	chr3q26.31	22871
1070	SUMO3	small ubiquitin-like modifier 3	chr21q22.3	6612
1071	ZNF780A /// ZNF780B	zinc finger protein 780A /// zinc finger protein 780B	chr19q13.2	163131 /// 284323
1072	KBTBD11	kelch repeat and BTB (POZ) domain containing 11	chr8p23.3	9920
1073	NAA60	N(alpha)-acetyltransferase 60, NatF catalytic subunit	chr16p13.3	79903
1074	METAP2	methionyl aminopeptidase 2	chr12q22	10988
1075	TCF15	transcription factor 15 (basic helix-loop-helix)	chr20p13	6939
1076	PML	promyelocytic leukemia	chr15q22	5371
1077	BNIP3L	BCL2/adenovirus E1B 19kDa interacting protein 3-like	chr8p21	665
1078	HOXA10	homeobox A10	chr7p15.2	3206
1079	TARBP1	TAR (HIV-1) RNA binding protein 1	chr1q42.3	6894
1080	LRRC17	leucine rich repeat containing 17	chr7q22.1	10234
1081	RPP40	ribonuclease P/MRP 40kDa subunit	chr6p25.1	10799
1082	CENPF	centromere protein F, 350/400kDa	chr1q41	1063
1083	ATG3	autophagy related 3	chr3q13.2	64422
1084	TMEM255A	transmembrane protein 255A	chrXq24	55026
1085	ISG15	ISG15 ubiquitin-like modifier	chr1p36.33	9636
1086	ADM	adrenomedullin	chr11p15.4	133
1087	TWF1	twinfilin actin-binding protein 1	chr12q12	5756
1088	WIPI1	WD repeat domain, phosphoinositide interacting 1	chr17q24.2	55062
1089	CLDN4 /// LOC100996451	claudin 4 /// uncharacterized LOC100996451	chr7q11.23	1364 /// 100996451
1090	ZNF223	zinc finger protein 223	chr19q13.2	7766
1091	WHSC1L1	Wolf-Hirschhorn syndrome candidate 1-like 1	chr8p11.2	54904
1092	DSG2	desmoglein 2	chr18q12.1	1829
1093	ADRB1	adrenoceptor beta 1	chr10q25.3	153
1094	CFTR	cystic fibrosis transmembrane conductance regulator (ATP-binding cassette sub-family C, member 7)	chr7q31.2	1080
1095	STRN	striatin, calmodulin binding protein	chr2p22.2	6801
1096	LAMC1	laminin, gamma 1 (formerly LAMB2)	chr1q31	3915
1097	ABI1	abl-interactor 1	chr10p11.2	10006
1098	CDC25B	cell division cycle 25B	chr20p13	994
1099	TSC22D2	TSC22 domain family, member 2	chr3q25.1	9819
1100	CORO1B	coronin, actin binding protein, 1B	chr11q13.2	57175
1101	PYGO1	pygopus homolog 1 (Drosophila)	chr15q21.1	26108
1102	PPP2R2D	protein phosphatase 2, regulatory subunit B, delta	chr10q26.3	55844
1103	SART1	squamous cell carcinoma antigen recognized by T cells	chr11q13.1	9092
1104	CHST2	carbohydrate (N-acetylglucosamine-6-O) sulfotransferase 2	chr3q24	9435
1105	CHP2	calcineurin-like EF-hand protein 2	chr16p12.2	63928
1106	MIR612 /// NEAT1	microRNA 612 /// nuclear paraspeckle assembly transcript 1 (non-protein coding)	chr11q13.1	283131 /// 693197
1107	CCL20	chemokine (C-C motif) ligand 20	chr2q36.3	6364
1108	BCL2L13	BCL2-like 13 (apoptosis facilitator)	chr22q11.1	23786
1109	GNRHR	gonadotropin-releasing hormone receptor	chr4q21.2	2798
1110	HGF	hepatocyte growth factor (hepapoietin A; scatter factor)	chr7q21.1	3082
1111	SPSB1	splA/ryanodine receptor domain and SOCS box containing 1	chr1p36.22	80176
1112	MAGOH	mago-nashi homolog, proliferation-associated (Drosophila)	chr1p32.3	4116
1113	WDYHV1	WDYHV motif containing 1	chr8q24.13	55093
1114	MAP4K3	mitogen-activated protein kinase kinase kinase kinase 3	chr2p22.1	8491
1115	CAMK4	calcium/calmodulin-dependent protein kinase IV	chr5q21.3	814
1116	AGO1	argonaute RISC catalytic component 1	chr1p34.3	26523
1117	PDHX	pyruvate dehydrogenase complex, component X	chr11p13	8050
1118	DIAPH2	diaphanous-related formin 2	chrXq21.33	1730
1119	GAPDH	glyceraldehyde-3-phosphate dehydrogenase	chr12p13	2597
1120	CHD9	chromodomain helicase DNA binding protein 9	chr16q12.2	80205
1121	LOC157562	uncharacterized LOC157562	chr8q22.3	157562
1122	YPEL5	yippee-like 5 (Drosophila)	chr2p23.1	51646
1123	DSC3	desmocollin 3	chr18q12.1	1825
1124	HMGXB4	HMG box domain containing 4	chr22q13.1	10042
1125	BCL7C	B-cell CLL/lymphoma 7C	chr16p11	9274
1126	ZSCAN31	zinc finger and SCAN domain containing 31	chr6p21.31|6p22.3-p22.1	64288
1127	RPL30	ribosomal protein L30	chr8q22	6156
1128	DCN	decorin	chr12q21.33	1634
1129	JUN	jun proto-oncogene	chr1p32-p31	3725
1130	NDUFS2	NADH dehydrogenase (ubiquinone) Fe-S protein 2, 49kDa (NADH-coenzyme Q reductase)	chr1q23	4720
1131	WDR5B	WD repeat domain 5B	chr3q21.1	54554
1132	SRGN	serglycin	chr10q22.1	5552
1133	HRK	harakiri, BCL2 interacting protein (contains only BH3 domain)	chr12q24.22	8739
1134	CEP70	centrosomal protein 70kDa	chr3q22.3	80321
1135	RAD1	RAD1 homolog (S. pombe)	chr5p13.2	5810
1136	GOLGB1	golgin B1	chr3q13	2804
1137	RAB31	RAB31, member RAS oncogene family	chr18p11.3	11031
1138	ARPC1A	actin related protein 2/3 complex, subunit 1A, 41kDa	chr7q22.1	10552
1139	CCKAR	cholecystokinin A receptor	chr4p15.1-p15.2	886
1140	DLST	dihydrolipoamide S-succinyltransferase (E2 component of 2-oxo-glutarate complex)	chr14q24.3	1743
1141	CHGB	chromogranin B (secretogranin 1)	chr20pter-p12	1114
1142	DARS2	aspartyl-tRNA synthetase 2, mitochondrial	chr1q25.1	55157
1143	CKB	creatine kinase, brain	chr14q32	1152
1144	ANXA10	annexin A10	chr4q33	11199
1145	SNORA29 /// TCP1	small nucleolar RNA, H/ACA box 29 /// t-complex 1	chr6q25.3 /// chr6q25.3-q26	6950 /// 677812
1146	RPL13 /// SNORD68	ribosomal protein L13 /// small nucleolar RNA, C/D box 68	chr16q24.3 /// chr16q24.3|17p11.2	6137 /// 606500
1147	CAMKK2	calcium/calmodulin-dependent protein kinase kinase 2, beta	chr12q24.2	10645
1148	TMEM123	transmembrane protein 123	chr11q22.1	114908
1149	A2M	alpha-2-macroglobulin	chr12p13.31	2
1150	BBS1	Bardet-Biedl syndrome 1	chr11q13	582
1151	LTBR	lymphotoxin beta receptor (TNFR superfamily, member 3)	chr12p13	4055
1152	TPPP	tubulin polymerization promoting protein	chr5p15.3	11076
1153	SUCO	SUN domain containing ossification factor	chr1q24	51430
1154	SCN1B	sodium channel, voltage-gated, type I, beta subunit	chr19q13.1	6324
1155	SAV1	salvador homolog 1 (Drosophila)	chr14q13-q23	60485
1156	ATRN	attractin	chr20p13	8455
1157	P2RX6	purinergic receptor P2X, ligand-gated ion channel, 6	chr22q11.21	9127
1158	PAIP1	poly(A) binding protein interacting protein 1	chr5p12	10605
1159	RECK	reversion-inducing-cysteine-rich protein with kazal motifs	chr9p13.3	8434
1160	FGF12	fibroblast growth factor 12	chr3q28	2257
1161	LPL	lipoprotein lipase	chr8p22	4023
1162	KSR1	kinase suppressor of ras 1	chr17q11.2	8844
1163	CSNK1A1	casein kinase 1, alpha 1	chr5q32	1452
1164	APMAP	adipocyte plasma membrane associated protein	chr20p11.2	57136
1165	TBC1D1	TBC1 (tre-2/USP6, BUB2, cdc16) domain family, member 1	chr4p14	23216
1166	DACT1	dishevelled-binding antagonist of beta-catenin 1	chr14q23.1	51339
1167	PHF20L1	PHD finger protein 20-like 1	chr8q24.22	51105
1168	DKKL1	dickkopf-like 1	chr19q13.33	27120
1169	LIMK1	LIM domain kinase 1	chr7q11.23	3984
1170	PHKG1	phosphorylase kinase, gamma 1 (muscle)	chr7p11.2	5260
1171	EVL	Enah/Vasp-like	chr14q32.2	51466
1172	SDHC	succinate dehydrogenase complex, subunit C, integral membrane protein, 15kDa	chr1q23.3	6391
1173	FAM205B	transmembrane protein C9orf144B pseudogene	chr9p13.2	389715
1174	CLDN9	claudin 9	chr16p13.3	9080
1175	BET1	Bet1 golgi vesicular membrane trafficking protein	chr7q21.1-q22	10282
1176	CA1	carbonic anhydrase I	chr8q21.2	759
1177	COL13A1	collagen, type XIII, alpha 1	chr10q22	1305
1178	USP21	ubiquitin specific peptidase 21	chr1q22	27005
1179	LARP4B	La ribonucleoprotein domain family, member 4B	chr10p15.3	23185
1180	LTB4R	leukotriene B4 receptor	chr14q11.2-q12	1241
1181	KIAA0485	uncharacterized LOC57235	---	57235
1182	IL16	interleukin 16	chr15q26.3	3603
1183	AUP1	ancient ubiquitous protein 1	chr2p13	550
1184	SPATA2	spermatogenesis associated 2	chr20q13.13	9825
1185	HDC	histidine decarboxylase	chr15q21-q22	3067
1186	ACOT9	acyl-CoA thioesterase 9	chrXp22.11	23597
1187	GHSR	growth hormone secretagogue receptor	chr3q26.31	2693
1188	IGHMBP2	immunoglobulin mu binding protein 2	chr11q13.3	3508
1189	FAM49A	family with sequence similarity 49, member A	chr2p24.2	81553
1190	HIST1H2BK	histone cluster 1, H2bk	chr6p21.33	85236
1191	TRMT2B	tRNA methyltransferase 2 homolog B (S. cerevisiae)	chrXq22.1	79979
1192	HAND1	heart and neural crest derivatives expressed 1	chr5q33	9421
1193	ATRX	alpha thalassemia/mental retardation syndrome X-linked	chrXq21.1	546
1194	C6orf15	chromosome 6 open reading frame 15	chr6p21.3	29113
1195	SDS	serine dehydratase	chr12q24.13	10993
1196	SRPK1	SRSF protein kinase 1	chr6p21.31	6732
1197	MMP11	matrix metallopeptidase 11 (stromelysin 3)	chr22q11.23	4320
1198	TCP11L1	t-complex 11, testis-specific-like 1	chr11p13	55346
1199	FILIP1L	filamin A interacting protein 1-like	chr3q12.1	11259
1200	SYCE1L	synaptonemal complex central element protein 1-like	chr16q23.1	100130958
1201	FBN1	fibrillin 1	chr15q21.1	2200
1202	PDK1	pyruvate dehydrogenase kinase, isozyme 1	chr2q31.1	5163
1203	HLA-DMA	major histocompatibility complex, class II, DM alpha	chr6p21.3	3108
1204	NOX4	NADPH oxidase 4	chr11q14.2-q21	50507
1205	TCEA1	transcription elongation factor A (SII), 1	chr8q11.2	6917
1206	RBMS1	RNA binding motif, single stranded interacting protein 1	chr2q24.2	5937
1207	DKC1 /// MIR644B /// SNORA56	dyskeratosis congenita 1, dyskerin /// microRNA 644b /// small nucleolar RNA, H/ACA box 56	chrXq28	1736 /// 677835 /// 100847052
1208	LAPTM4B	lysosomal protein transmembrane 4 beta	chr8q22.1	55353
1209	ZNF107	zinc finger protein 107	chr7q11.2	51427
1210	PLEKHO2	pleckstrin homology domain containing, family O member 2	chr15q22.1	80301
1211	HS3ST3A1	heparan sulfate (glucosamine) 3-O-sulfotransferase 3A1	chr17p12	9955
1212	CXorf40B	chromosome X open reading frame 40B	chrXq28	541578
1213	TNFSF12 /// TNFSF12-TNFSF13 /// TNFSF13	tumor necrosis factor (ligand) superfamily, member 12 /// TNFSF12-TNFSF13 readthrough /// tumor necrosis factor (ligand) superfamily, member 13	chr17p13 /// chr17p13.1	8741 /// 8742 /// 407977
1214	IGHV5-78	immunoglobulin heavy variable 5-78 (pseudogene)	chr14q32.33	28387
1215	NEU2	sialidase 2 (cytosolic sialidase)	chr2q37	4759
1216	KEAP1	kelch-like ECH-associated protein 1	chr19p13.2	9817
1217	HLA-DRB4	major histocompatibility complex, class II, DR beta 4	chr6p21.3	3126
1218	IFT122	intraflagellar transport 122 homolog (Chlamydomonas)	chr3q21	55764
1219	EFS	embryonal Fyn-associated substrate	chr14q11.2-q12	10278
1220	GTDC1	glycosyltransferase-like domain containing 1	chr2q22.3	79712
1221	ANK1	ankyrin 1, erythrocytic	chr8p11.1	286
1222	RALY	RNA binding protein, autoantigenic (hnRNP-associated with lethal yellow homolog (mouse))	chr20q11.21-q11.23	22913
1223	ABHD6	abhydrolase domain containing 6	chr3p14.3	57406
1224	TM9SF4	transmembrane 9 superfamily protein member 4	chr20q11.21	9777
1225	TMEM223	transmembrane protein 223	chr11q12.3	79064
1226	CDK14	cyclin-dependent kinase 14	chr7q21-q22	5218
1227	HOXA11	homeobox A11	chr7p15.2	3207
1228	SLC35E2	solute carrier family 35, member E2	chr1p36.33	9906
1229	TNFRSF10C	tumor necrosis factor receptor superfamily, member 10c, decoy without an intracellular domain	chr8p22-p21	8794
1230	PTPRF	protein tyrosine phosphatase, receptor type, F	chr1p34	5792
1231	STX6	syntaxin 6	chr1q25.3	10228
1232	AIM2	absent in melanoma 2	chr1q22	9447
1233	FTSJ2	FtsJ RNA methyltransferase homolog 2 (E. coli)	chr7p22	29960
1234	FOXC1	forkhead box C1	chr6p25	2296
1235	PBLD	phenazine biosynthesis-like protein domain containing	chr10q21.3	64081
1236	IGF2R	insulin-like growth factor 2 receptor	chr6q26	3482
1237	PCCB	propionyl CoA carboxylase, beta polypeptide	chr3q21-q22	5096
1238	OSGIN1	oxidative stress induced growth inhibitor 1	chr16q23.3	29948
1239	TRIT1	tRNA isopentenyltransferase 1	chr1p34.2	54802
1240	BST1	bone marrow stromal cell antigen 1	chr4p15	683
1241	ADAP2	ArfGAP with dual PH domains 2	chr17q11.2	55803
1242	IMPACT	impact RWD domain protein	chr18q11.2-q12.1	55364
1243	SSB	Sjogren syndrome antigen B (autoantigen La)	chr2q31.1	6741
1244	HIF3A	hypoxia inducible factor 3, alpha subunit	chr19q13.32	64344
1245	CRCP	CGRP receptor component	chr7q11.21	27297
1246	BICD2	bicaudal D homolog 2 (Drosophila)	chr9q22.31	23299
1247	NFYB	nuclear transcription factor Y, beta	chr12q22-q23	4801
1248	CCNE2	cyclin E2	chr8q22.1	9134
1249	CHD8	chromodomain helicase DNA binding protein 8	chr14q11.2	57680
1250	TAF6L	TAF6-like RNA polymerase II, p300/CBP-associated factor (PCAF)-associated factor, 65kDa	chr11q12.3	10629
1251	C7orf25 /// PSMA2	chromosome 7 open reading frame 25 /// proteasome (prosome, macropain) subunit, alpha type, 2	chr7p13 /// chr7p14.1	5683 /// 79020
1252	PTPN1	protein tyrosine phosphatase, non-receptor type 1	chr20q13.1-q13.2	5770
1253	CXorf56	chromosome X open reading frame 56	chrXq23	63932
1254	KLF13	Kruppel-like factor 13	chr15q12	51621
1255	PALB2	partner and localizer of BRCA2	chr16p12.2	79728
1256	ENPEP	glutamyl aminopeptidase (aminopeptidase A)	chr4q25	2028
1257	MED9	mediator complex subunit 9	chr17p11.2	55090
1258	CKM	creatine kinase, muscle	chr19q13.32	1158
1259	DNPH1	2'-deoxynucleoside 5'-phosphate N-hydrolase 1	chr6p21.1	10591
1260	DLG3	discs, large homolog 3 (Drosophila)	chrXq13.1	1741
1261	PAPOLG	poly(A) polymerase gamma	chr2p16.1	64895
1262	EML1	echinoderm microtubule associated protein like 1	chr14q32	2009
1263	CHRDL1	chordin-like 1	chrXq23	91851
1264	CTAG1A /// CTAG1B	cancer/testis antigen 1A /// cancer/testis antigen 1B	chrXq28	1485 /// 246100
1265	FCGRT	Fc fragment of IgG, receptor, transporter, alpha	chr19q13.3	2217
1266	MRGBP	MRG/MORF4L binding protein	chr20q13.33	55257
1267	HMOX2	heme oxygenase (decycling) 2	chr16p13.3	3163
1268	CST2	cystatin SA	chr20p11.21	1470
1269	TRRAP	transformation/transcription domain-associated protein	chr7q21.2-q22.1	8295
1270	RYK	receptor-like tyrosine kinase	chr3q22	6259
1271	CHD7	chromodomain helicase DNA binding protein 7	chr8q12.2	55636
1272	MBNL1	muscleblind-like splicing regulator 1	chr3q25	4154
1273	PCYT1B	phosphate cytidylyltransferase 1, choline, beta	chrXp22.11	9468
1274	ZNF7	zinc finger protein 7	chr8q24	7553
1275	RBKS	ribokinase	chr2p23.3	64080
1276	PVRL1	poliovirus receptor-related 1 (herpesvirus entry mediator C)	chr11q23.3	5818
1277	NAT10	N-acetyltransferase 10 (GCN5-related)	chr11p13	55226
1278	EAPP	E2F-associated phosphoprotein	chr14q13.1	55837
1279	BCL2L2-PABPN1 /// PABPN1	BCL2L2-PABPN1 readthrough /// poly(A) binding protein, nuclear 1	chr14q /// chr14q11.2	8106 /// 100529063
1280	ISG20L2	interferon stimulated exonuclease gene 20kDa-like 2	chr1q23.1	81875
1281	SFN	stratifin	chr1p36.11	2810
1282	LRRC47	leucine rich repeat containing 47	chr1p36.32	57470
1283	TMEM14A	transmembrane protein 14A	chr6p12.2	28978
1284	THBS3	thrombospondin 3	chr1q21	7059
1285	PER2	period circadian clock 2	chr2q37.3	8864
1286	MYH9	myosin, heavy chain 9, non-muscle	chr22q13.1	4627
1287	DSG3	desmoglein 3	chr18q12.1	1830
1288	NUP88	nucleoporin 88kDa	chr17p13.2	4927
1289	COIL	coilin	chr17q22	8161
1290	EIF3E	eukaryotic translation initiation factor 3, subunit E	chr8q22-q23	3646
1291	GNA12	guanine nucleotide binding protein (G protein) alpha 12	chr7p22.2	2768
1292	UBR5	ubiquitin protein ligase E3 component n-recognin 5	chr8q22	51366
1293	ZNF330	zinc finger protein 330	chr4q31.21	27309
1294	LOC101060353 /// PDE4DIP	myomegalin-like /// phosphodiesterase 4D interacting protein	chr1q12	9659 /// 101060353
1295	DAP3	death associated protein 3	chr1q22	7818
1296	EPB41	erythrocyte membrane protein band 4.1 (elliptocytosis 1, RH-linked)	chr1p33-p32	2035
1297	PHB2	prohibitin 2	chr12p13	11331
1298	ATP5S	ATP synthase, H+ transporting, mitochondrial Fo complex, subunit s (factor B)	chr14q21.3	27109
1299	FANCE	Fanconi anemia, complementation group E	chr6p22-p21	2178
1300	TMEM185B	transmembrane protein 185B	chr2q14.2	79134
1301	ALKBH1	alkB, alkylation repair homolog 1 (E. coli)	chr14q24.3	8846
1302	ACVR1B	activin A receptor, type IB	chr12q13	91
1303	NPFFR1	neuropeptide FF receptor 1	chr10q21-q22	64106
1304	JRK	jerky homolog (mouse)	chr8q24.3	8629
1305	GPC1	glypican 1	chr2q35-q37	2817
1306	EXOSC5	exosome component 5	chr19q13.1	56915
1307	HKDC1	hexokinase domain containing 1	chr10q22.1	80201
1308	GYPB	glycophorin B (MNS blood group)	chr4q31.21	2994
1309	HHLA2	HERV-H LTR-associating 2	chr3q13.13	11148
1310	TJAP1	tight junction associated protein 1 (peripheral)	chr6p21.1	93643
1311	OR7E2P	olfactory receptor, family 7, subfamily E, member 2 pseudogene	chr11q14.2	8587
1312	GALK2	galactokinase 2	chr15q21.1-q21.2	2585
1313	NCAPH2	non-SMC condensin II complex, subunit H2	chr22q13.33	29781
1314	GALC	galactosylceramidase	chr14q31	2581
1315	PSD3	pleckstrin and Sec7 domain containing 3	chr8p21.3	23362
1316	GTF3C2	general transcription factor IIIC, polypeptide 2, beta 110kDa	chr2p23.3	2976
1317	PLEKHG6	pleckstrin homology domain containing, family G (with RhoGef domain) member 6	chr12p13.31	55200
1318	RGS2	regulator of G-protein signaling 2, 24kDa	chr1q31	5997
1319	FAM13A	family with sequence similarity 13, member A	chr4q22.1	10144
1320	CD1C	CD1c molecule	chr1q22-q23	911
1321	NMD3	NMD3 homolog (S. cerevisiae)	chr3q26.1	51068
1322	APPL2	adaptor protein, phosphotyrosine interaction, PH domain and leucine zipper containing 2	chr12q24.1	55198
1323	NRD1	nardilysin (N-arginine dibasic convertase)	chr1p32.2-p32.1	4898
1324	GRIN1	glutamate receptor, ionotropic, N-methyl D-aspartate 1	chr9q34.3	2902
1325	IL1A	interleukin 1, alpha	chr2q14	3552
1326	IGF2	insulin-like growth factor 2 (somatomedin A)	chr11p15.5	3481
1327	MYO7A	myosin VIIA	chr11q13.5	4647
1328	STK38	serine/threonine kinase 38	chr6p21	11329
1329	ADAM19	ADAM metallopeptidase domain 19	chr5q33.3	8728
1330	EMD	emerin	chrXq28	2010
1331	ZFPL1	zinc finger protein-like 1	chr11q13	7542
1332	BAZ1B	bromodomain adjacent to zinc finger domain, 1B	chr7q11.23	9031
1333	PXN	paxillin	chr12q24.31	5829
1334	CD83	CD83 molecule	chr6p23	9308
1335	HIST1H2AM	histone cluster 1, H2am	chr6p22.1	8336
1336	MAN1A1	mannosidase, alpha, class 1A, member 1	chr6q22	4121
1337	AKAP9	A kinase (PRKA) anchor protein (yotiao) 9	chr7q21-q22	10142
1338	IGHG1 /// IGHM	immunoglobulin heavy constant gamma 1 (G1m marker) /// immunoglobulin heavy constant mu	chr14q32.33	3500 /// 3507
1339	ZNF394	zinc finger protein 394	chr7q22.1	84124
1340	MAP3K5	mitogen-activated protein kinase kinase kinase 5	chr6q22.33	4217
1341	FUT9	fucosyltransferase 9 (alpha (1,3) fucosyltransferase)	chr6q16	10690
1342	PSMA7	proteasome (prosome, macropain) subunit, alpha type, 7	chr20q13.33	5688
1343	ACOT13	acyl-CoA thioesterase 13	chr6p22.3	55856
1344	CTAG2	cancer/testis antigen 2	chrXq28	30848
1345	ZFP64	ZFP64 zinc finger protein	chr20q13.2	55734
1346	SNX6	sorting nexin 6	chr14q13.1	58533
1347	OSBPL11	oxysterol binding protein-like 11	chr3q21	114885
1348	IVD	isovaleryl-CoA dehydrogenase	chr15q14-q15	3712
1349	C16orf70	chromosome 16 open reading frame 70	chr16q22.1	80262
1350	BCL6	B-cell CLL/lymphoma 6	chr3q27	604
1351	PSMB1	proteasome (prosome, macropain) subunit, beta type, 1	chr6q27	5689
1352	CYP4A11	cytochrome P450, family 4, subfamily A, polypeptide 11	chr1p33	1579
1353	ARL14	ADP-ribosylation factor-like 14	chr3q25.33	80117
1354	IAPP	islet amyloid polypeptide	chr12p12.1	3375
1355	MMD	monocyte to macrophage differentiation-associated	chr17q	23531
1356	SLC35E1	solute carrier family 35, member E1	chr19p13.11	79939
1357	EIF4H	eukaryotic translation initiation factor 4H	chr7q11.23	7458
1358	RARRES2	retinoic acid receptor responder (tazarotene induced) 2	chr7q36.1	5919
1359	CYAT1 /// IGLC1 /// IGLV1-44	immunoglobulin lambda light chain-like /// immunoglobulin lambda constant 1 (Mcg marker) /// immunoglobulin lambda variable 1-44	chr22q11.2	3537 /// 28823 /// 100290481
1360	C1orf35	chromosome 1 open reading frame 35	chr1q42.13	79169
1361	DCTN1	dynactin 1	chr2p13	1639
1362	CEP76	centrosomal protein 76kDa	chr18p11.21	79959
1363	KIF3B	kinesin family member 3B	chr20q11.21	9371
1364	FZD5	frizzled family receptor 5	chr2q33.3	7855
1365	GNRH2	gonadotropin-releasing hormone 2	chr20p13	2797
1366	NEK9	NIMA-related kinase 9	chr14q24.3	91754
1367	FOSL1	FOS-like antigen 1	chr11q13	8061
1368	ZNF266	zinc finger protein 266	chr19p13.2	10781
1369	CTSF	cathepsin F	chr11q13	8722
1370	LDHB	lactate dehydrogenase B	chr12p12.2-p12.1	3945
1371	GUCY1A2	guanylate cyclase 1, soluble, alpha 2	chr11q21-q22	2977
1372	ATXN1	ataxin 1	chr6p23	6310
1373	RPP25	ribonuclease P/MRP 25kDa subunit	chr15q24.2	54913
1374	SPAST	spastin	chr2p24-p21	6683
1375	KCNS3	potassium voltage-gated channel, delayed-rectifier, subfamily S, member 3	chr2p24	3790
1376	RHOQ	ras homolog family member Q	chr2p21	23433
1377	XPO6	exportin 6	chr16p11.2	23214
1378	FAM63B	family with sequence similarity 63, member B	chr15q21.3	54629
1379	MORC4	MORC family CW-type zinc finger 4	chrXq22.3	79710
1380	FOSL2	FOS-like antigen 2	chr2p23.3	2355
1381	MEX3C	mex-3 homolog C (C. elegans)	chr18q21.2	51320
1382	PDLIM5	PDZ and LIM domain 5	chr4q22	10611
1383	SP110	SP110 nuclear body protein	chr2q37.1	3431
1384	EEF2	eukaryotic translation elongation factor 2	chr19p13.3	1938
1385	NDE1	nudE nuclear distribution E homolog 1 (A. nidulans)	chr16p13.11	54820
1386	C16orf59	chromosome 16 open reading frame 59	chr16p13.3	80178
1387	DPH3P1 /// TCFL5	DPH3, KTI11 homolog (S. cerevisiae) pseudogene 1 /// transcription factor-like 5 (basic helix-loop-helix)	chr20q13.3-qter /// chr20q13.33	10732 /// 100132911
1388	SPTBN1	spectrin, beta, non-erythrocytic 1	chr2p21	6711
1389	NGFRAP1	nerve growth factor receptor (TNFRSF16) associated protein 1	chrXq22.2	27018
1390	KDM2A	lysine (K)-specific demethylase 2A	chr11q13.2	22992
1391	CSNK1G1	casein kinase 1, gamma 1	chr15q22.1-q22.31	53944
1392	PRKG1	protein kinase, cGMP-dependent, type I	chr10q11.2	5592
1393	PLA2G7	phospholipase A2, group VII (platelet-activating factor acetylhydrolase, plasma)	chr6p21.2-p12	7941
1394	FHL1	four and a half LIM domains 1	chrXq26	2273
1395	TCF4	transcription factor 4	chr18q21.1	6925
1396	FOXK2	forkhead box K2	chr17q25	3607
1397	MYH6 /// MYH7	myosin, heavy chain 6, cardiac muscle, alpha /// myosin, heavy chain 7, cardiac muscle, beta	chr14q12	4624 /// 4625
1398	ZC3H14	zinc finger CCCH-type containing 14	chr14q31.3	79882
1399	PDE3B	phosphodiesterase 3B, cGMP-inhibited	chr11p15.1	5140
1400	ZCCHC24	zinc finger, CCHC domain containing 24	chr10q22.3	219654
1401	DNAL4	dynein, axonemal, light chain 4	chr22q13.1	10126
1402	CDKN1A	cyclin-dependent kinase inhibitor 1A (p21, Cip1)	chr6p21.2	1026
1403	KHDC1L	KH homology domain containing 1-like	chr6q13	100129128
1404	HIST1H4J	histone cluster 1, H4j	chr6p22.1	8363
1405	APITD1 /// APITD1-CORT	apoptosis-inducing, TAF9-like domain 1 /// APITD1-CORT readthrough	chr1p /// chr1p36.22	378708 /// 100526739
1406	TAF1B	TATA box binding protein (TBP)-associated factor, RNA polymerase I, B, 63kDa	chr2p25	9014
1407	CLASP1	cytoplasmic linker associated protein 1	chr2q14.2-q14.3	23332
1408	PHC3	polyhomeotic homolog 3 (Drosophila)	chr3q26.2	80012
1409	MKKS	McKusick-Kaufman syndrome	chr20p12	8195
1410	DAB2	Dab, mitogen-responsive phosphoprotein, homolog 2 (Drosophila)	chr5p13	1601
1411	SPAG8	sperm associated antigen 8	chr9p13.3	26206
1412	PCSK5	proprotein convertase subtilisin/kexin type 5	chr9q21.3	5125
1413	POMZP3	POM121 and ZP3 fusion	chr7q11.23	22932
1414	KAT2A	K(lysine) acetyltransferase 2A	chr17q21	2648
1415	TRDN	triadin	chr6q22.31	10345
1416	2015-09-01	15 kDa selenoprotein	chr1p31	9403
1417	BIN1	bridging integrator 1	chr2q14	274
1418	LEPREL4	leprecan-like 4	chr17q21.2	10609
1419	LSR	lipolysis stimulated lipoprotein receptor	chr19q13.12	51599
1420	F11R	F11 receptor	chr1q21.2-q21.3	50848
1421	CSRP3	cysteine and glycine-rich protein 3 (cardiac LIM protein)	chr11p15.1	8048
1422	CENPM	centromere protein M	chr22q13.2	79019
1423	SLCO3A1	solute carrier organic anion transporter family, member 3A1	chr15q26	28232
1424	CYB561	cytochrome b561	chr17q23.3	1534
1425	TLN2	talin 2	chr15q15-q21	83660
1426	PSG4	pregnancy specific beta-1-glycoprotein 4	chr19q13.2	5672
1427	RGS9	regulator of G-protein signaling 9	chr17q24	8787
1428	THAP11	THAP domain containing 11	chr16q22.1	57215
1429	TIMM9	translocase of inner mitochondrial membrane 9 homolog (yeast)	chr14q21	26520
1430	GOLGA3	golgin A3	chr12q24.33	2802
1431	DENND5A	DENN/MADD domain containing 5A	chr11p15.4	23258
1432	DEGS1	delta(4)-desaturase, sphingolipid 1	chr1q42.11	8560
1433	SDF2	stromal cell-derived factor 2	chr17q11.2	6388
1434	HTN3	histatin 3	chr4q13	3347
1435	RNF113A	ring finger protein 113A	chrXq25-q26	7737
1436	RANBP1	RAN binding protein 1	chr22q11.21	5902
1437	KRTAP1-1	keratin associated protein 1-1	chr17q12	81851
1438	EIF5A2	eukaryotic translation initiation factor 5A2	chr3q26.2	56648
1439	DUS4L	dihydrouridine synthase 4-like (S. cerevisiae)	chr7q22-q31	11062
1440	SSBP3	single stranded DNA binding protein 3	chr1p32.3	23648
1441	RHCG	Rh family, C glycoprotein	chr15q25	51458
1442	ZMYM1	zinc finger, MYM-type 1	chr1p34.3	79830
1443	COMMD4	COMM domain containing 4	chr15q24.2	54939
1444	C1R	complement component 1, r subcomponent	chr12p13	715
1445	DLGAP1	discs, large (Drosophila) homolog-associated protein 1	chr18p11.31	9229
1446	RAB22A	RAB22A, member RAS oncogene family	chr20q13.32	57403
1447	GSDMD	gasdermin D	chr8q24.3	79792
1448	RPS4X	ribosomal protein S4, X-linked	chrXq13.1	6191
1449	PBX2	pre-B-cell leukemia homeobox 2	chr6p21.3	5089
1450	PYY2	peptide YY, 2 (pseudogene)	chr17q11	23615
1451	ATF5	activating transcription factor 5	chr19q13.3	22809
1452	LCMT1	leucine carboxyl methyltransferase 1	chr16p12.1	51451
1453	DPP4	dipeptidyl-peptidase 4	chr2q24.3	1803
1454	GAL3ST1	galactose-3-O-sulfotransferase 1	chr22q12.2	9514
1455	C17orf75	chromosome 17 open reading frame 75	chr17q11.2	64149
1456	IL2	interleukin 2	chr4q26-q27	3558
1457	GABRR1	gamma-aminobutyric acid (GABA) A receptor, rho 1	chr6q15	2569
1458	BRMS1	breast cancer metastasis suppressor 1	chr11q13-q13.2	25855
1459	XRCC3	X-ray repair complementing defective repair in Chinese hamster cells 3	chr14q32.3	7517
1460	RYR1	ryanodine receptor 1 (skeletal)	chr19q13.1	6261
1461	DAP	death-associated protein	chr5p15.2	1611
1462	PEX26	peroxisomal biogenesis factor 26	chr22q11.21	55670
1463	FOXO1	forkhead box O1	chr13q14.1	2308
1464	ENOX2	ecto-NOX disulfide-thiol exchanger 2	chrXq25	10495
1465	ASPM	asp (abnormal spindle) homolog, microcephaly associated (Drosophila)	chr1q31	259266
1466	BRAF	v-raf murine sarcoma viral oncogene homolog B1	chr7q34	673
1467	NKAIN1	Na+/K+ transporting ATPase interacting 1	chr1p35.2	79570
1468	TPM3	tropomyosin 3	chr1q21.2	7170
1469	ELF4	E74-like factor 4 (ets domain transcription factor)	chrXq26	2000
1470	RRM1	ribonucleotide reductase M1	chr11p15.5	6240
1471	LSM4	LSM4 homolog, U6 small nuclear RNA associated (S. cerevisiae)	chr19p13.11	25804
1472	MAST1	microtubule associated serine/threonine kinase 1	chr19p13.2	22983
1473	ACTA1	actin, alpha 1, skeletal muscle	chr1q42.13	58
1474	ARHGAP12	Rho GTPase activating protein 12	chr10p11.22	94134
1475	LOC339166 /// WSCD1	uncharacterized LOC339166 /// WSC domain containing 1	chr17p13.2 /// chr17p13.3-p13.2	23302 /// 339166
1476	NAB1	NGFI-A binding protein 1 (EGR1 binding protein 1)	chr2q32.3-q33	4664
1477	TMBIM4	transmembrane BAX inhibitor motif containing 4	chr12q14.1-q15	51643
1478	ACAT2	acetyl-CoA acetyltransferase 2	chr6q25.3	39
1479	CYP3A4	cytochrome P450, family 3, subfamily A, polypeptide 4	chr7q21.1	1576
1480	HLA-DRA	major histocompatibility complex, class II, DR alpha	chr6p21.3	3122
1481	LIM2	lens intrinsic membrane protein 2, 19kDa	chr19q13.4	3982
1482	ACBD3	acyl-CoA binding domain containing 3	chr1q42.12	64746
1483	LYRM2	LYR motif containing 2	chr6q15	57226
1484	FIS1	fission 1 (mitochondrial outer membrane) homolog (S. cerevisiae)	chr7q22.1	51024
1485	LOC100506558 /// MATN2	uncharacterized LOC100506558 /// matrilin 2	chr8q22	4147 /// 100506558
1486	SPATA5L1	spermatogenesis associated 5-like 1	chr15q21.1	79029
1487	DEFB1	defensin, beta 1	chr8p23.1	1672
1488	SPAG9	sperm associated antigen 9	chr17q21.33	9043
1489	NINL	ninein-like	chr20p11.22-p11.1	22981
1490	LSM5	LSM5 homolog, U6 small nuclear RNA associated (S. cerevisiae)	chr7p14.3	23658
1491	TSNAX	translin-associated factor X	chr1q42.1	7257
1492	ZNF165	zinc finger protein 165	chr6p21.3	7718
1493	MSRB1	methionine sulfoxide reductase B1	chr16p13.3	51734
1494	CPM	carboxypeptidase M	chr12q14.3	1368
1495	HTN1	histatin 1	chr4q13	3346
1496	C1RL	complement component 1, r subcomponent-like	chr12p13.31	51279
1497	DISC1 /// TSNAX-DISC1	disrupted in schizophrenia 1 /// TSNAX-DISC1 readthrough	chr1q42.1	27185 /// 100303453
1498	EXOC6B	exocyst complex component 6B	chr2p13.2	23233
1499	UQCR10	ubiquinol-cytochrome c reductase, complex III subunit X	chr22q12.2	29796
1500	TRA2B	transformer 2 beta homolog (Drosophila)	chr3q26.2-q27	6434
1501	PEX13	peroxisomal biogenesis factor 13	chr2p16.1	5194
1502	ACADL	acyl-CoA dehydrogenase, long chain	chr2q34	33
1503	POMZP3 /// ZP3	POM121 and ZP3 fusion /// zona pellucida glycoprotein 3 (sperm receptor)	chr7q11.23	7784 /// 22932
1504	ABCA8	ATP-binding cassette, sub-family A (ABC1), member 8	chr17q24	10351
1505	DIDO1	death inducer-obliterator 1	chr20q13.33	11083
1506	RFWD3	ring finger and WD repeat domain 3	chr16q23.1	55159
1507	KCNK1	potassium channel, subfamily K, member 1	chr1q42-q43	3775
1508	PPP1R2	protein phosphatase 1, regulatory (inhibitor) subunit 2	chr3q29	5504
1509	GPAA1	glycosylphosphatidylinositol anchor attachment 1	chr8q24.3	8733
1510	ITGB8	integrin, beta 8	chr7p21.1	3696
1511	B3GALT2	UDP-Gal:betaGlcNAc beta 1,3-galactosyltransferase, polypeptide 2	chr1q31	8707
1512	C3orf52	chromosome 3 open reading frame 52	chr3q13.2	79669
1513	RPL28	ribosomal protein L28	chr19q13.4	6158
1514	UBTF	upstream binding transcription factor, RNA polymerase I	chr17q21.31	7343
1515	FZD7	frizzled family receptor 7	chr2q33	8324
1516	PRRC1	proline-rich coiled-coil 1	chr5q23.2	133619
1517	DNMT3B	DNA (cytosine-5-)-methyltransferase 3 beta	chr20q11.2	1789
1518	ISCA1	iron-sulfur cluster assembly 1 homolog (S. cerevisiae)	chr9q21.33	81689
1519	ZC2HC1C	zinc finger, C2HC-type containing 1C	chr14q24.3	79696
1520	TRMT61A	tRNA methyltransferase 61 homolog A (S. cerevisiae)	chr14q32	115708
1521	AHCTF1	AT hook containing transcription factor 1	chr1q44	25909
1522	FAM203A	family with sequence similarity 203, member A	chr8q24.3	51236
1523	HSP90AA1	heat shock protein 90kDa alpha (cytosolic), class A member 1	chr14q32.33	3320
1524	SPATA31C2	SPATA31 subfamily C, member 2	chr9q22.1	645961
1525	GIPC1	GIPC PDZ domain containing family, member 1	chr19p13.1	10755
1526	HOOK2	hook homolog 2 (Drosophila)	chr19p13.2	29911
1527	EMX1	empty spiracles homeobox 1	chr2p13.2	2016
1528	KDELR2	KDEL (Lys-Asp-Glu-Leu) endoplasmic reticulum protein retention receptor 2	chr7p22.1	11014
1529	SVIL	supervillin	chr10p11.2	6840
1530	GFOD2	glucose-fructose oxidoreductase domain containing 2	chr16q22.1	81577
1531	C1orf112	chromosome 1 open reading frame 112	chr1q24.2	55732
1532	SLC2A5	solute carrier family 2 (facilitated glucose/fructose transporter), member 5	chr1p36.2	6518
1533	CCDC177	coiled-coil domain containing 177	chr14q24.1	56936
1534	MCUR1	mitochondrial calcium uniporter regulator 1	chr6p23	63933
1535	SIK3	SIK family kinase 3	chr11q23.3	23387
1536	GUSBP11 /// GUSBP2	glucuronidase, beta pseudogene 11 /// glucuronidase, beta pseudogene 2	chr22q11.23 /// chr6p21	91316 /// 387036
1537	ADAM30	ADAM metallopeptidase domain 30	chr1p12	11085
1538	TNPO2	transportin 2	chr19p13.2	30000
1539	EIF2AK2	eukaryotic translation initiation factor 2-alpha kinase 2	chr2p22-p21	5610
1540	JHDM1D	jumonji C domain containing histone demethylase 1 homolog D (S. cerevisiae)	chr7q34	80853
1541	FMNL1	formin-like 1	chr17q21	752
1542	TRA2A	transformer 2 alpha homolog (Drosophila)	chr7p15.3	29896
1543	FAM65A	family with sequence similarity 65, member A	chr16q22.1	79567
1544	PPA2	pyrophosphatase (inorganic) 2	chr4q25	27068
1545	ZNF385D	zinc finger protein 385D	chr3p24.3	79750
1546	NDRG2	NDRG family member 2	chr14q11.2	57447
1547	IL23A	interleukin 23, alpha subunit p19	chr12q13.3	51561
1548	COL4A6	collagen, type IV, alpha 6	chrXq22	1288
1549	GATA2	GATA binding protein 2	chr3q21.3	2624
1550	IER2	immediate early response 2	chr19p13.2	9592
1551	PPP1R16B	protein phosphatase 1, regulatory subunit 16B	chr20q11.23	26051
1552	FLT1	fms-related tyrosine kinase 1	chr13q12	2321
1553	MRS2	MRS2 magnesium transporter	chr6p22.3-p22.1	57380
1554	BBX	bobby sox homolog (Drosophila)	chr3q13.1	56987
1555	EIF3A	eukaryotic translation initiation factor 3, subunit A	chr10q26	8661
1556	TMEM222	transmembrane protein 222	chr1p36.11	84065
1557	C8orf4	chromosome 8 open reading frame 4	chr8p11.2	56892
1558	CARD14	caspase recruitment domain family, member 14	chr17q25	79092
1559	PSMD4	proteasome (prosome, macropain) 26S subunit, non-ATPase, 4	chr1q21.3	5710
1560	PKD1P1	polycystic kidney disease 1 (autosomal dominant) pseudogene 1	chr16p13.11	339044
1561	OTC	ornithine carbamoyltransferase	chrXp21.1	5009
1562	FAM163A	family with sequence similarity 163, member A	chr1q25.2	148753
1563	ADCY7	adenylate cyclase 7	chr16q12.1	113
1564	IARS	isoleucyl-tRNA synthetase	chr9q21	3376
1565	PIK3R5	phosphoinositide-3-kinase, regulatory subunit 5	chr17p13.1	23533
1566	PDZK1	PDZ domain containing 1	chr1q21	5174
1567	IFIH1	interferon induced with helicase C domain 1	chr2q24	64135
1568	HLA-DQB1	major histocompatibility complex, class II, DQ beta 1	chr6p21.3	3119
1569	DENND1C	DENN/MADD domain containing 1C	chr19p13.3	79958
1570	CTR9	Ctr9, Paf1/RNA polymerase II complex component, homolog (S. cerevisiae)	chr11p15.3	9646
1571	ALX1	ALX homeobox 1	chr12q21.31	8092
1572	ESD	esterase D	chr13q14.1-q14.2	2098
1573	ZNF573	zinc finger protein 573	chr19q13.12	126231
1574	CHMP1A	charged multivesicular body protein 1A	chr16q24.3	5119
1575	NARS2	asparaginyl-tRNA synthetase 2, mitochondrial (putative)	chr11q14.1	79731
1576	MBP	myelin basic protein	chr18q23	4155
1577	CMC2	COX assembly mitochondrial protein 2 homolog (S. cerevisiae)	chr16q23.2	56942
1578	CDA	cytidine deaminase	chr1p36.2-p35	978
1579	C16orf58	chromosome 16 open reading frame 58	chr16p11.2	64755
1580	SEBOX /// VTN	SEBOX homeobox /// vitronectin	chr17q11 /// chr17q11.2	7448 /// 645832
1581	KIAA1467	KIAA1467	chr12p13.1	57613
1582	MSMO1	methylsterol monooxygenase 1	chr4q32-q34	6307
1583	GAB1	GRB2-associated binding protein 1	chr4q31.21	2549
1584	MAN1A2	mannosidase, alpha, class 1A, member 2	chr1p13	10905
1585	DSCAM	Down syndrome cell adhesion molecule	chr21q22.2	1826
1586	NOP14	NOP14 nucleolar protein	chr4p16.3	8602
1587	BIK	BCL2-interacting killer (apoptosis-inducing)	chr22q13.31	638
1588	EFNA5	ephrin-A5	chr5q21	1946
1589	RPS15	ribosomal protein S15	chr19p13.3	6209
1590	ID4	inhibitor of DNA binding 4, dominant negative helix-loop-helix protein	chr6p22.3	3400
1591	GSTM4	glutathione S-transferase mu 4	chr1p13.3	2948
1592	SH2B1	SH2B adaptor protein 1	chr16p11.2	25970
1593	TP73-AS1	TP73 antisense RNA 1	chr1p36.32	57212
1594	C4orf46 /// TOMM7	chromosome 4 open reading frame 46 /// translocase of outer mitochondrial membrane 7 homolog (yeast)	chr4q32.1 /// chr7p15.3	54543 /// 201725
1595	PAGE4	P antigen family, member 4 (prostate associated)	chrXp11.23	9506
1596	CRELD1	cysteine-rich with EGF-like domains 1	chr3p25.3	78987
1597	ITPR2	inositol 1,4,5-trisphosphate receptor, type 2	chr12p11	3709
1598	BAIAP3	BAI1-associated protein 3	chr16p13.3	8938
1599	RCL1	RNA terminal phosphate cyclase-like 1	chr9p24.1-p23	10171
1600	MYH8	myosin, heavy chain 8, skeletal muscle, perinatal	chr17p13.1	4626
1601	F2R	coagulation factor II (thrombin) receptor	chr5q13	2149
1602	S100A1	S100 calcium binding protein A1	chr1q21	6271
1603	TMOD3	tropomodulin 3 (ubiquitous)	chr15q21.1-q21.2	29766
1604	SELPLG	selectin P ligand	chr12q24	6404
1605	COL6A2	collagen, type VI, alpha 2	chr21q22.3	1292
1606	DLK1	delta-like 1 homolog (Drosophila)	chr14q32	8788
1607	NDUFA1	NADH dehydrogenase (ubiquinone) 1 alpha subcomplex, 1, 7.5kDa	chrXq24	4694
1608	SDC1	syndecan 1	chr2p24.1	6382
1609	SLC35A2	solute carrier family 35 (UDP-galactose transporter), member A2	chrXp11.23-p11.22	7355
1610	CPOX	coproporphyrinogen oxidase	chr3q12	1371
1611	PSMC3IP	PSMC3 interacting protein	chr17q21.2	29893
1612	MICAL2	microtubule associated monooxygenase, calponin and LIM domain containing 2	chr11p15.3	9645
1613	GLUL	glutamate-ammonia ligase	chr1q31	2752
1614	CECR7	cat eye syndrome chromosome region, candidate 7 (non-protein coding)	chr22q11.1	100130418
1615	CNGB1	cyclic nucleotide gated channel beta 1	chr16q13	1258
1616	LOC51145	erythrocyte transmembrane protein	chr9q33.3	51145
1617	FERMT2	fermitin family member 2	chr14q22.1	10979
1618	CCNF	cyclin F	chr16p13.3	899
1619	AR	androgen receptor	chrXq12	367
1620	PLA2G12A	phospholipase A2, group XIIA	chr4q25	81579
1621	ECM1	extracellular matrix protein 1	chr1q21	1893
1622	RABL2A /// RABL2B	RAB, member of RAS oncogene family-like 2A /// RAB, member of RAS oncogene family-like 2B	chr22q13.33 /// chr2q13	11158 /// 11159
1623	PRKD2	protein kinase D2	chr19q13.3	25865
1624	F12	coagulation factor XII (Hageman factor)	chr5q33-qter	2161
1625	ST7 /// ST7-OT3	suppression of tumorigenicity 7 /// ST7 overlapping transcript 3 (non-protein coding)	chr7q31.2 /// chr7q31.3	7982 /// 93655
1626	BTN2A1	butyrophilin, subfamily 2, member A1	chr6p22.1	11120
1627	TRIM52	tripartite motif containing 52	chr5q35.3	84851
1628	TMEM106C	transmembrane protein 106C	chr12q13.1	79022
1629	CLEC10A	C-type lectin domain family 10, member A	chr17p13.1	10462
1630	CXCL9	chemokine (C-X-C motif) ligand 9	chr4q21	4283
1631	2007-03-01	membrane-associated ring finger (C3HC4) 7, E3 ubiquitin protein ligase	chr2q24.2	64844
1632	INSM1	insulinoma-associated 1	chr20p11.2	3642
1633	TIMM23 /// TIMM23B	translocase of inner mitochondrial membrane 23 homolog (yeast) /// translocase of inner mitochondrial membrane 23 homolog B (yeast)	chr10q11.23	653252 /// 100287932
1634	GOLPH3L	golgi phosphoprotein 3-like	chr1q21.3	55204
1635	DPEP3	dipeptidase 3	chr16q22.1	64180
1636	OR2F1 /// OR2F2	olfactory receptor, family 2, subfamily F, member 1 /// olfactory receptor, family 2, subfamily F, member 2	chr7q35	26211 /// 135948
1637	IST1	increased sodium tolerance 1 homolog (yeast)	chr16q22.2	9798
1638	TMEM2	transmembrane protein 2	chr9q21.13	23670
1639	TUBB4B	tubulin, beta 4B class IVb	chr9q34	10383
1640	RANGAP1	Ran GTPase activating protein 1	chr22q13	5905
1641	CAPZB	capping protein (actin filament) muscle Z-line, beta	chr1p36.1	832
1642	PLXNA2	plexin A2	chr1q32.2	5362
1643	COMMD3	COMM domain containing 3	chr10p12.2	23412
1644	PTMA	prothymosin, alpha	chr2q37.1	5757
1645	TUBB3	tubulin, beta 3 class III	chr16q24.3	10381
1646	PLEKHA2	pleckstrin homology domain containing, family A (phosphoinositide binding specific) member 2	chr8p11.22	59339
1647	ADAM22	ADAM metallopeptidase domain 22	chr7q21	53616
1648	RRAS	related RAS viral (r-ras) oncogene homolog	chr19q13.3-qter	6237
1649	PRKD1	protein kinase D1	chr14q11	5587
1650	PEAK1	NKF3 kinase family member	chr15q24.3	79834
1651	LARP1	La ribonucleoprotein domain family, member 1	chr5q33.2	23367
1652	ZWINT	ZW10 interacting kinetochore protein	chr10q21-q22	11130
1653	GOSR2	golgi SNAP receptor complex member 2	chr17q21	9570
1654	SAP30BP	SAP30 binding protein	chr17q25.1	29115
1655	MTAP	methylthioadenosine phosphorylase	chr9p21	4507
1656	ATP6V0A1	ATPase, H+ transporting, lysosomal V0 subunit a1	chr17q21	535
1657	NAA40	N(alpha)-acetyltransferase 40, NatD catalytic subunit, homolog (S. cerevisiae)	chr11q13.1	79829
1658	CNNM3	cyclin M3	chr2p12-p11.2	26505
1659	GFRA4	GDNF family receptor alpha 4	chr20p13-p12	64096
1660	IGF1	insulin-like growth factor 1 (somatomedin C)	chr12q23.2	3479
1661	DNMT3A	DNA (cytosine-5-)-methyltransferase 3 alpha	chr2p23	1788
1662	CHKB	choline kinase beta	chr22q13.33	1120
1663	AREG /// AREGB	amphiregulin /// amphiregulin B	chr4q13.3	374 /// 727738
1664	SVEP1	sushi, von Willebrand factor type A, EGF and pentraxin domain containing 1	chr9q32	79987
1665	IP6K1	inositol hexakisphosphate kinase 1	chr3p21.31	9807
1666	PRPF4B	PRP4 pre-mRNA processing factor 4 homolog B (yeast)	chr6p25.2	8899
1667	LINC00474	long intergenic non-protein coding RNA 474	chr9q31.3	58483
1668	ATP7A	ATPase, Cu++ transporting, alpha polypeptide	chrXq21.1	538
1669	TGFA	transforming growth factor, alpha	chr2p13	7039
1670	ZDHHC14	zinc finger, DHHC-type containing 14	chr6q25.3	79683
1671	TRAFD1	TRAF-type zinc finger domain containing 1	chr12q	10906
1672	LOC389906	zinc finger protein 839 pseudogene	chrXp22.33	389906
1673	HOXC5	homeobox C5	chr12q13.3	3222
1674	NOP10	NOP10 ribonucleoprotein	chr15q14-q15	55505
1675	NCLN	nicalin	chr19p13.3	56926
1676	PA2G4	proliferation-associated 2G4, 38kDa	chr12q13.2	5036
1677	SLC1A7	solute carrier family 1 (glutamate transporter), member 7	chr1p32.3	6512
1678	BBS4	Bardet-Biedl syndrome 4	chr15q22.3-q23	585
1679	TXK	TXK tyrosine kinase	chr4p12	7294
1680	VIPR1	vasoactive intestinal peptide receptor 1	chr3p22	7433
1681	HSD17B2	hydroxysteroid (17-beta) dehydrogenase 2	chr16q24.1-q24.2	3294
1682	SEMA4C	sema domain, immunoglobulin domain (Ig), transmembrane domain (TM) and short cytoplasmic domain, (semaphorin) 4C	chr2q11.2	54910
1683	KLRC1 /// KLRC2	killer cell lectin-like receptor subfamily C, member 1 /// killer cell lectin-like receptor subfamily C, member 2	chr12p13	3821 /// 3822
1684	SLC35E2 /// SLC35E2B	solute carrier family 35, member E2 /// solute carrier family 35, member E2B	chr1p36.33	9906 /// 728661
1685	HR44	Hr44 antigen	---	27251
1686	DCUN1D2	DCN1, defective in cullin neddylation 1, domain containing 2	chr13q34	55208
1687	FLJ11292	uncharacterized protein FLJ11292	chr5q14.3	55338
1688	IFT74	intraflagellar transport 74 homolog (Chlamydomonas)	chr9p21.2	80173
1689	GTF2F1	general transcription factor IIF, polypeptide 1, 74kDa	chr19p13.3	2962
1690	ZDHHC6	zinc finger, DHHC-type containing 6	chr10q25.2	64429
1691	PRX	periaxin	chr19q13.2	57716
1692	LOC730227	uncharacterized LOC730227	chr1q32.1	730227
1693	SLC2A3	solute carrier family 2 (facilitated glucose transporter), member 3	chr12p13.3	6515
1694	MYL12A	myosin, light chain 12A, regulatory, non-sarcomeric	chr18p11.31	10627
1695	ERF	Ets2 repressor factor	chr19q13	2077
1696	BAG2	BCL2-associated athanogene 2	chr6p12.1-p11.2	9532
1697	ZFHX3	zinc finger homeobox 3	chr16q22.3	463
1698	HCRP1	hepatocellular carcinoma-related HCRP1	chr6p21.1	387535
1699	RIC8A	resistance to inhibitors of cholinesterase 8 homolog A (C. elegans)	chr11p15.5	60626
1700	GRK1	G protein-coupled receptor kinase 1	chr13q34	6011
1701	AKR7A3	aldo-keto reductase family 7, member A3 (aflatoxin aldehyde reductase)	chr1p36.13	22977
1702	DPY19L1	dpy-19-like 1 (C. elegans)	chr7p14.3-p14.2	23333
1703	PRR3	proline rich 3	chr6p21.33	80742
1704	TOB1	transducer of ERBB2, 1	chr17q21	10140
1705	REEP2	receptor accessory protein 2	chr5q31	51308
1706	NR1D1 /// THRA	nuclear receptor subfamily 1, group D, member 1 /// thyroid hormone receptor, alpha	chr17q11.2	7067 /// 9572
1707	TIMP3	TIMP metallopeptidase inhibitor 3	chr22q12.3	7078
1708	ZNF460	zinc finger protein 460	chr19q13.4	10794
1709	CXCL10	chemokine (C-X-C motif) ligand 10	chr4q21	3627
1710	MAZ	MYC-associated zinc finger protein (purine-binding transcription factor)	chr16p11.2	4150
1711	PDX1	pancreatic and duodenal homeobox 1	chr13q12.1	3651
1712	GBP2	guanylate binding protein 2, interferon-inducible	chr1p22.2	2634
1713	ERBB2	v-erb-b2 erythroblastic leukemia viral oncogene homolog 2, neuro/glioblastoma derived oncogene homolog (avian)	chr17q12	2064
1714	LMCD1	LIM and cysteine-rich domains 1	chr3p26-p24	29995
1715	MTCH2	mitochondrial carrier 2	chr11p11.2	23788
1716	KLHL18	kelch-like family member 18	chr3p21.31	23276
1717	ADH7	alcohol dehydrogenase 7 (class IV), mu or sigma polypeptide	chr4q23-q24	131
1718	ADAMTS2	ADAM metallopeptidase with thrombospondin type 1 motif, 2	chr5qter	9509
1719	APOBEC3G	apolipoprotein B mRNA editing enzyme, catalytic polypeptide-like 3G	chr22q13.1-q13.2	60489
1720	PMPCA	peptidase (mitochondrial processing) alpha	chr9q34.3	23203
1721	ATP2A3	ATPase, Ca++ transporting, ubiquitous	chr17p13.3	489
1722	PLEKHA6	pleckstrin homology domain containing, family A member 6	chr1q32.1	22874
1723	TG	thyroglobulin	chr8q24	7038
1724	TRPC2	transient receptor potential cation channel, subfamily C, member 2, pseudogene	chr11p15.4-p15.3	7221
1725	CDHR1	cadherin-related family member 1	chr10q23.1	92211
1726	STAT3	signal transducer and activator of transcription 3 (acute-phase response factor)	chr17q21.31	6774
1727	TNIK	TRAF2 and NCK interacting kinase	chr3q26.31	23043
1728	ADD1	adducin 1 (alpha)	chr4p16.3	118
1729	AUH	AU RNA binding protein/enoyl-CoA hydratase	chr9q22.31	549
1730	FSHB	follicle stimulating hormone, beta polypeptide	chr11p13	2488
1731	PLS1	plastin 1	chr3q23	5357
1732	RAD52	RAD52 homolog (S. cerevisiae)	chr12p13-p12.2	5893
1733	ITSN2	intersectin 2	chr2pter-p25.1	50618
1734	ALDOAP2	aldolase A, fructose-bisphosphate pseudogene 2	chr10q26.13	228
1735	HGSNAT	heparan-alpha-glucosaminide N-acetyltransferase	chr8p11.1	138050
1736	IL32	interleukin 32	chr16p13.3	9235
1737	ENDOG	endonuclease G	chr9q34.1	2021
1738	POU5F1B	POU class 5 homeobox 1B	chr8q24.21	5462
1739	ITIH5	inter-alpha-trypsin inhibitor heavy chain family, member 5	chr10p14	80760
1740	TNP2	transition protein 2 (during histone to protamine replacement)	chr16p13.13	7142
1741	AARSD1 /// PTGES3L /// PTGES3L-AARSD1	alanyl-tRNA synthetase domain containing 1 /// prostaglandin E synthase 3 (cytosolic)-like /// PTGES3L-AARSD1 readthrough	chr17q /// chr17q21.31	80755 /// 100885848 /// 100885850
1742	KLRAP1	killer cell lectin-like receptor subfamily A pseudogene 1	chr12p13.2	10748
1743	RPL23AP32	ribosomal protein L23a pseudogene 32	chr2p16.2	56969
1744	LOX	lysyl oxidase	chr5q23.2	4015
1745	FRYL	FRY-like	chr4p11	285527
1746	HEATR1	HEAT repeat containing 1	chr1q43	55127
1747	MAPK1IP1L	mitogen-activated protein kinase 1 interacting protein 1-like	chr14q22.3	93487
1748	SRI	sorcin	chr7q21.1	6717
1749	CCNH	cyclin H	chr5q13.3-q14	902
1750	GATC /// SRSF9	glutamyl-tRNA(Gln) amidotransferase, subunit C /// serine/arginine-rich splicing factor 9	chr12q24.31	8683 /// 283459
1751	RABGAP1	RAB GTPase activating protein 1	chr9q34.11	23637
1752	DEPTOR	DEP domain containing MTOR-interacting protein	chr8q24.12	64798
1753	CENPB	centromere protein B, 80kDa	chr20p13	1059
1754	PLEK	pleckstrin	chr2p13.3	5341
1755	S100A3	S100 calcium binding protein A3	chr1q21	6274
1756	CTSG	cathepsin G	chr14q11.2	1511
1757	CASP3	caspase 3, apoptosis-related cysteine peptidase	chr4q34	836
1758	HIGD2A	HIG1 hypoxia inducible domain family, member 2A	chr5q35.2	192286
1759	TELO2	TEL2, telomere maintenance 2, homolog (S. cerevisiae)	chr16p13.3	9894
1760	RAB13	RAB13, member RAS oncogene family	chr1q21.2	5872
1761	PTGIR	prostaglandin I2 (prostacyclin) receptor (IP)	chr19q13.3	5739
1762	LOC101060541 /// RBM8A	RNA-binding protein 8A-like /// RNA binding motif protein 8A	chr1q21.1	9939 /// 101060541
1763	B3GNT1	UDP-GlcNAc:betaGal beta-1,3-N-acetylglucosaminyltransferase 1	chr11q13.2	11041
1764	MPL	myeloproliferative leukemia virus oncogene	chr1p34	4352
1765	C17orf80	chromosome 17 open reading frame 80	chr17q25.1	55028
1766	TMC6	transmembrane channel-like 6	chr17q25.3	11322
1767	MAPK7	mitogen-activated protein kinase 7	chr17p11.2	5598
1768	AGER	advanced glycosylation end product-specific receptor	chr6p21.3	177
1769	GABRB2	gamma-aminobutyric acid (GABA) A receptor, beta 2	chr5q34	2561
1770	SERPINB3 /// SERPINB4	serpin peptidase inhibitor, clade B (ovalbumin), member 3 /// serpin peptidase inhibitor, clade B (ovalbumin), member 4	chr18q21.3	6317 /// 6318
1771	NAA35	N(alpha)-acetyltransferase 35, NatC auxiliary subunit	chr9q21.33	60560
1772	MBL2	mannose-binding lectin (protein C) 2, soluble	chr10q11.2	4153
1773	HBS1L	HBS1-like (S. cerevisiae)	chr6q23.3	10767
1774	PCMT1	protein-L-isoaspartate (D-aspartate) O-methyltransferase	chr6q24-q25	5110
1775	LRRTM2	leucine rich repeat transmembrane neuronal 2	chr5q31.2	26045
1776	FGF17	fibroblast growth factor 17	chr8p21	8822
1777	ZNF586	zinc finger protein 586	chr19q13.43	54807
1778	PSD	pleckstrin and Sec7 domain containing	chr10q24	5662
1779	UBE2NL	ubiquitin-conjugating enzyme E2N-like	chrXq27.3	389898
1780	KBTBD4	kelch repeat and BTB (POZ) domain containing 4	chr11p11.2	55709
1781	BLK	B lymphoid tyrosine kinase	chr8p23-p22	640
1782	SLC22A6	solute carrier family 22 (organic anion transporter), member 6	chr11q12.3	9356
1783	EVI2A	ecotropic viral integration site 2A	chr17q11.2	2123
1784	ARID1A	AT rich interactive domain 1A (SWI-like)	chr1p35.3	8289
1785	SLC14A1	solute carrier family 14 (urea transporter), member 1 (Kidd blood group)	chr18q11-q12	6563
1786	AHCYL2	adenosylhomocysteinase-like 2	chr7q32.1	23382
1787	TPT1	tumor protein, translationally-controlled 1	chr13q14	7178
1788	MKL1	megakaryoblastic leukemia (translocation) 1	chr22q13	57591
1789	SIGLEC6	sialic acid binding Ig-like lectin 6	chr19q13.3	946
1790	DAPK1	death-associated protein kinase 1	chr9q21.33	1612
1791	CEP350	centrosomal protein 350kDa	chr1q25.2	9857
1792	RXRA	retinoid X receptor, alpha	chr9q34.3	6256
1793	AQP5	aquaporin 5	chr12q13	362
1794	PAAF1	proteasomal ATPase-associated factor 1	chr11q13.4	80227
1795	GALNT1	UDP-N-acetyl-alpha-D-galactosamine:polypeptide N-acetylgalactosaminyltransferase 1 (GalNAc-T1)	chr18q12.1	2589
1796	LIG1	ligase I, DNA, ATP-dependent	chr19q13.2-q13.3	3978
1797	NTNG1	netrin G1	chr1p13.3	22854
1798	GK3P	glycerol kinase 3 pseudogene	chr4q32.1	2713
1799	RBBP6	retinoblastoma binding protein 6	chr16p12.2	5930
1800	TOB2	transducer of ERBB2, 2	chr22q13.2	10766
1801	EPS8	epidermal growth factor receptor pathway substrate 8	chr12p12.3	2059
1802	ST8SIA5	ST8 alpha-N-acetyl-neuraminide alpha-2,8-sialyltransferase 5	chr18q21.1	29906
1803	TRIM10	tripartite motif containing 10	chr6p21.3	10107
1804	PLP2	proteolipid protein 2 (colonic epithelium-enriched)	chrXp11.23	5355
1805	ERC2-IT1	ERC2 intronic transcript 1 (non-protein coding)	chr3p14.3	711
1806	PSMD9	proteasome (prosome, macropain) 26S subunit, non-ATPase, 9	chr12q24.31-q24.32	5715
1807	PLAGL1	pleiomorphic adenoma gene-like 1	chr6q24-q25	5325
1808	RBM22	RNA binding motif protein 22	chr5q33.1	55696
1809	LMF2	lipase maturation factor 2	chr22q13.33	91289
1810	DHRS7	dehydrogenase/reductase (SDR family) member 7	chr14q23.1	51635
1811	ZNF589	zinc finger protein 589	chr3p21	51385
1812	PEX16	peroxisomal biogenesis factor 16	chr11p11.2	9409
1813	RRP15	ribosomal RNA processing 15 homolog (S. cerevisiae)	chr1q41	51018
1814	EXOC2	exocyst complex component 2	chr6p25.3	55770
1815	CASP8	caspase 8, apoptosis-related cysteine peptidase	chr2q33-q34	841
1816	TM4SF5	transmembrane 4 L six family member 5	chr17p13.3	9032
1817	MT1M	metallothionein 1M	chr16q13	4499
1818	PPP1R7	protein phosphatase 1, regulatory subunit 7	chr2q37.3	5510
1819	ABCB1 /// ABCB4	ATP-binding cassette, sub-family B (MDR/TAP), member 1 /// ATP-binding cassette, sub-family B (MDR/TAP), member 4	chr7q21.1 /// chr7q21.12	5243 /// 5244
1820	PHLPP2	PH domain and leucine rich repeat protein phosphatase 2	chr16q22.2	23035
1821	ARHGAP33	Rho GTPase activating protein 33	chr19q13.12	115703
1822	APPBP2	amyloid beta precursor protein (cytoplasmic tail) binding protein 2	chr17q23.2	10513
1823	FAM50B	family with sequence similarity 50, member B	chr6p25.2	26240
1824	BAI3	brain-specific angiogenesis inhibitor 3	chr6q12	577
1825	PEG3	paternally expressed 3	chr19q13.4	5178
1826	NXF1	nuclear RNA export factor 1	chr11q12-q13	10482
1827	ZMYM5	zinc finger, MYM-type 5	chr13q12	9205
1828	AQP4	aquaporin 4	chr18q11.2-q12.1	361
1829	SLC25A46	solute carrier family 25, member 46	chr5q22.1	91137
1830	LGSN	lengsin, lens protein with glutamine synthetase domain	chr6pter-q22.33	51557
1831	BARX2	BARX homeobox 2	chr11q25	8538
1832	RPL29	ribosomal protein L29	chr3p21.3-p21.2	6159
1833	MFAP3L	microfibrillar-associated protein 3-like	chr4q32.3	9848
1834	F5	coagulation factor V (proaccelerin, labile factor)	chr1q23	2153
1835	ZNF536	zinc finger protein 536	chr19q12	9745
1836	DNAJA4	DnaJ (Hsp40) homolog, subfamily A, member 4	chr15q25.1	55466
1837	AMELX	amelogenin, X-linked	chrXp22.31-p22.1	265
1838	DUT	deoxyuridine triphosphatase	chr15q21.1	1854
1839	UFSP2	UFM1-specific peptidase 2	chr4q35.1	55325
1840	OTOR	otoraplin	chr20p12.1-p11.23	56914
1841	CACNB1	calcium channel, voltage-dependent, beta 1 subunit	chr17q21-q22	782
1842	MRPS33	mitochondrial ribosomal protein S33	chr7q34	51650
1843	SMC1A	structural maintenance of chromosomes 1A	chrXp11.22-p11.21	8243
1844	FABP1	fatty acid binding protein 1, liver	chr2p11	2168
1845	PRDM8	PR domain containing 8	chr4q21	56978
1846	DNAJB6 /// TMEM135	DnaJ (Hsp40) homolog, subfamily B, member 6 /// transmembrane protein 135	chr11q14.2 /// chr7q36.3	10049 /// 65084
1847	PLEKHS1	pleckstrin homology domain containing, family S member 1	chr10q25.3	79949
1848	RNF111	ring finger protein 111	chr15q21	54778
1849	RARG	retinoic acid receptor, gamma	chr12q13	5916
1850	IL17RC	interleukin 17 receptor C	chr3p25.3|3p25.3-p24.1	84818
1851	NRL	neural retina leucine zipper	chr14q11.1-q11.2	4901
1852	TOX	thymocyte selection-associated high mobility group box	chr8q12.1	9760
1853	KBTBD4 /// PTPMT1	kelch repeat and BTB (POZ) domain containing 4 /// protein tyrosine phosphatase, mitochondrial 1	chr11p11.2	55709 /// 114971
1854	LOC155060	AI894139 pseudogene	chr7q36.1	155060
1855	CDH17	cadherin 17, LI cadherin (liver-intestine)	chr8q22.1	1015
1856	LIMD1	LIM domains containing 1	chr3p21.3	8994
1857	DCLK1	doublecortin-like kinase 1	chr13q13	9201
1858	KLKB1	kallikrein B, plasma (Fletcher factor) 1	chr4q35	3818
1859	SIRT2	sirtuin 2	chr19q13	22933
1860	CTDSP2	CTD (carboxy-terminal domain, RNA polymerase II, polypeptide A) small phosphatase 2	chr12q14.1	10106
1861	SETD1B	SET domain containing 1B	chr12q24.31	23067
1862	DHX8	DEAH (Asp-Glu-Ala-His) box polypeptide 8	chr17q21.31	1659
1863	KHK	ketohexokinase (fructokinase)	chr2p23.3	3795
1864	WASF3	WAS protein family, member 3	chr13q12	10810
1865	PTPN18	protein tyrosine phosphatase, non-receptor type 18 (brain-derived)	chr2q21.1	26469
1866	TAF10	TAF10 RNA polymerase II, TATA box binding protein (TBP)-associated factor, 30kDa	chr11p15.3	6881
1867	ANP32B	acidic (leucine-rich) nuclear phosphoprotein 32 family, member B	chr9q22.32	10541
1868	EVI2B	ecotropic viral integration site 2B	chr17q11.2	2124
1869	WBP1L	WW domain binding protein 1-like	chr10q24.32	54838
1870	SLC12A4	solute carrier family 12 (potassium/chloride transporters), member 4	chr16q22.1	6560
1871	PDE1A	phosphodiesterase 1A, calmodulin-dependent	chr2q32.1	5136
1872	KIAA1024	KIAA1024	chr15q25.1	23251
1873	ACOT11	acyl-CoA thioesterase 11	chr1p32.3	26027
1874	KCTD13	potassium channel tetramerisation domain containing 13	chr16p11.2	253980
1875	CDT1	chromatin licensing and DNA replication factor 1	chr16q24.3	81620
1876	OGFR	opioid growth factor receptor	chr20q13.3	11054
1877	DBT	dihydrolipoamide branched chain transacylase E2	chr1p31	1629
1878	ZNF473	zinc finger protein 473	chr19q13.33	25888
1879	NUCB1	nucleobindin 1	chr19q13.33	4924
1880	TMEM51	transmembrane protein 51	chr1p36.21	55092
1881	NUDT9	nudix (nucleoside diphosphate linked moiety X)-type motif 9	chr4q22.1	53343
1882	UBE2G2	ubiquitin-conjugating enzyme E2G 2	chr21q22.3	7327
1883	BMP8A	bone morphogenetic protein 8a	chr1p34.3	353500
1884	PTMS	parathymosin	chr12p13	5763
1885	UPF3A	UPF3 regulator of nonsense transcripts homolog A (yeast)	chr13q34	65110
1886	APBA2	amyloid beta (A4) precursor protein-binding, family A, member 2	chr15q11-q12	321
1887	LOC100505915	uncharacterized LOC100505915	---	100505915
1888	FCGR1A	Fc fragment of IgG, high affinity Ia, receptor (CD64)	chr1q21.2-q21.3	2209
1889	SLC25A24	solute carrier family 25 (mitochondrial carrier; phosphate carrier), member 24	chr1p13.3	29957
1890	PPM1D	protein phosphatase, Mg2+/Mn2+ dependent, 1D	chr17q23.2	8493
1891	DOPEY2	dopey family member 2	chr21q22.2	9980
1892	LOC100996724 /// LOC100996761 /// LOC101060291 /// LOC101060344 /// LOC101060353 /// LOC101060456 /// LOC101060463 /// LOC101060582 /// LOC653513 /// LOC728802 /// PDE4DIP	myomegalin-like /// myomegalin-like /// myomegalin-like /// uncharacterized LOC101060344 /// myomegalin-like /// uncharacterized LOC101060456 /// myomegalin-like /// myomegalin-like /// phosphodiesterase 4D interacting protein pseudogene /// myomegalin-like /// phosphodiesterase 4D interacting protein	chr1q12 /// chr1q21.1	9659 /// 653513 /// 728802 /// 100996724 /// 100996761 /// 101060291 /// 101060344 /// 101060353 /// 101060456 /// 101060463 /// 101060582
1893	MSL1	male-specific lethal 1 homolog (Drosophila)	chr17q21.1	339287
1894	GTPBP4	GTP binding protein 4	chr10p15-p14	23560
1895	PPP3R1	protein phosphatase 3, regulatory subunit B, alpha	chr2p15	5534
1896	CUL5	cullin 5	chr11q22.3	8065
1897	GFER	growth factor, augmenter of liver regeneration	chr16p13.3-p13.12	2671
1898	CUEDC2	CUE domain containing 2	chr10q24.32	79004
1899	ALPI	alkaline phosphatase, intestinal	chr2q37.1	248
1900	GNE	glucosamine (UDP-N-acetyl)-2-epimerase/N-acetylmannosamine kinase	chr9p13.3	10020
1901	VIPR2	vasoactive intestinal peptide receptor 2	chr7q36.3	7434
1902	ADA	adenosine deaminase	chr20q13.12	100
1903	PAFAH1B2	platelet-activating factor acetylhydrolase 1b, catalytic subunit 2 (30kDa)	chr11q23	5049
1904	MPI	mannose phosphate isomerase	chr15q22-qter	4351
1905	ATRNL1	attractin-like 1	chr10q26	26033
1906	CYB5B	cytochrome b5 type B (outer mitochondrial membrane)	chr16q22.1	80777
1907	KIF3C	kinesin family member 3C	chr2p23	3797
1908	TNFSF9	tumor necrosis factor (ligand) superfamily, member 9	chr19p13.3	8744
1909	DAAM1	dishevelled associated activator of morphogenesis 1	chr14q23.1	23002
1910	KCNV2	potassium channel, subfamily V, member 2	chr9p24.2	169522
1911	ASMT	acetylserotonin O-methyltransferase	chrXp22.3 or Yp11.3	438
1912	EGFL7	EGF-like-domain, multiple 7	chr9q34.3	51162
1913	WBSCR22	Williams Beuren syndrome chromosome region 22	---	114049
1914	MMP17	matrix metallopeptidase 17 (membrane-inserted)	chr12q24.3	4326
1915	LOC79999	uncharacterized LOC79999	chr17p11.2	79999
1916	PREX2	phosphatidylinositol-3,4,5-trisphosphate-dependent Rac exchange factor 2	chr8q13.2	80243
1917	SLC25A23	solute carrier family 25 (mitochondrial carrier; phosphate carrier), member 23	chr19p13.3	79085
1918	OAZ2	ornithine decarboxylase antizyme 2	chr15q22.31	4947
1919	RFK	riboflavin kinase	chr9q21.13	55312
1920	FLRT3	fibronectin leucine rich transmembrane protein 3	chr20p11	23767
1921	VEGFA	vascular endothelial growth factor A	chr6p12	7422
1922	FAM211B	family with sequence similarity 211, member B	chr22q11.23	388886
1923	ZFX /// ZFY	zinc finger protein, X-linked /// zinc finger protein, Y-linked	chrXp21.3 /// chrYp11.3	7543 /// 7544
1924	ZNF532	zinc finger protein 532	chr18q21.32	55205
1925	MRPL40	mitochondrial ribosomal protein L40	chr22q11.2	64976
1926	GSN	gelsolin	chr9q33	2934
1927	LILRB1	leukocyte immunoglobulin-like receptor, subfamily B (with TM and ITIM domains), member 1	chr19q13.4	10859
1928	BTN2A3P	butyrophilin, subfamily 2, member A3, pseudogene	chr6p22.1	54718
1929	C19orf80	chromosome 19 open reading frame 80	chr19p13.2	55908
1930	NMT2	N-myristoyltransferase 2	chr10p13	9397
1931	SLC29A3	solute carrier family 29 (nucleoside transporters), member 3	chr10q22.1	55315
1932	SPAG5	sperm associated antigen 5	chr17q11.2	10615
1933	ESPL1	extra spindle pole bodies homolog 1 (S. cerevisiae)	chr12q	9700
1934	PGD	phosphogluconate dehydrogenase	chr1p36.22	5226
1935	SLC24A3	solute carrier family 24 (sodium/potassium/calcium exchanger), member 3	chr20p13	57419
1936	KRTAP4-7	keratin associated protein 4-7	chr17q21.2	100132476
1937	RPAP3	RNA polymerase II associated protein 3	chr12q13.11	79657
1938	PGRMC1	progesterone receptor membrane component 1	chrXq22-q24	10857
1939	DHX35	DEAH (Asp-Glu-Ala-His) box polypeptide 35	chr20q11.22-q12	60625
1940	KIR3DL2 /// LOC727787	killer cell immunoglobulin-like receptor, three domains, long cytoplasmic tail, 2 /// killer cell immunoglobulin-like receptor, three domains, long cytoplasmic tail, 2-like	chr19q13.4	3812 /// 727787
1941	CACTIN	cactin, spliceosome C complex subunit	chr19p13.3	58509
1942	IL2RA	interleukin 2 receptor, alpha	chr10p15-p14	3559
1943	GSC2	goosecoid homeobox 2	chr22q11.21	2928
1944	NEUROG3	neurogenin 3	chr10q21.3	50674
1945	ROR1	receptor tyrosine kinase-like orphan receptor 1	chr1p32-p31	4919
1946	HUWE1	HECT, UBA and WWE domain containing 1, E3 ubiquitin protein ligase	chrXp11.22	10075
1947	KIT	v-kit Hardy-Zuckerman 4 feline sarcoma viral oncogene homolog	chr4q11-q12	3815
1948	SORBS3	sorbin and SH3 domain containing 3	chr8p21.3	10174
1949	NMU	neuromedin U	chr4q12	10874
1950	YIPF4	Yip1 domain family, member 4	chr2p22.3	84272
1951	MGAT4B	mannosyl (alpha-1,3-)-glycoprotein beta-1,4-N-acetylglucosaminyltransferase, isozyme B	chr5q35	11282
1952	HNRNPH2 /// RPL36A-HNRNPH2	heterogeneous nuclear ribonucleoprotein H2 (H') /// RPL36A-HNRNPH2 readthrough	chrXq22	3188 /// 100529097
1953	LGALS14	lectin, galactoside-binding, soluble, 14	chr19q13.2	56891
1954	SCYL2	SCY1-like 2 (S. cerevisiae)	chr12q23.1	55681
1955	MAP3K1	mitogen-activated protein kinase kinase kinase 1, E3 ubiquitin protein ligase	chr5q11.2	4214
1956	CD79B	CD79b molecule, immunoglobulin-associated beta	chr17q23	974
1957	SPO11	SPO11 meiotic protein covalently bound to DSB	chr20q13.31	23626
1958	CDH12	cadherin 12, type 2 (N-cadherin 2)	chr5p14.3	1010
1959	EPS15L1	epidermal growth factor receptor pathway substrate 15-like 1	chr19p13.11	58513
1960	PLP1	proteolipid protein 1	chrXq22	5354
1961	PPP2R5C	protein phosphatase 2, regulatory subunit B', gamma	chr14q32.31	5527
1962	EGR1	early growth response 1	chr5q31.1	1958
1963	GADD45A	growth arrest and DNA-damage-inducible, alpha	chr1p31.2	1647
1964	FXYD7	FXYD domain containing ion transport regulator 7	chr19q13.12	53822
1965	GNG13	guanine nucleotide binding protein (G protein), gamma 13	chr16p13.3	51764
1966	STAT1	signal transducer and activator of transcription 1, 91kDa	chr2q32.2	6772
1967	BET1L	Bet1 golgi vesicular membrane trafficking protein-like	chr11p15.5	51272
1968	MOB3B	MOB kinase activator 3B	chr9p21.2	79817
1969	CELSR2	cadherin, EGF LAG seven-pass G-type receptor 2	chr1p21	1952
1970	TGM4	transglutaminase 4	chr3p22-p21.33	7047
1971	BACH1 /// GRIK1-AS2	BTB and CNC homology 1, basic leucine zipper transcription factor 1 /// GRIK1 antisense RNA 2	chr21q22.11	571 /// 100379661
1972	LOC101060275 /// LOC101060455 /// LOC101060564 /// LOC595101 /// LOC613037 /// NPIPB11 /// NPIPB3 /// NPIPB4 /// NPIPB5	putative NPIP-like protein LOC100132247-like /// serine/threonine-protein kinase SMG1-like /// nuclear pore complex-interacting protein-like 3-like /// smg-1 homolog, phosphatidylinositol 3-kinase-related kinase (C. elegans) pseudogene /// nuclear pore complex interacting protein pseudogene /// nuclear pore complex interacting protein family, member B11 /// nuclear pore complex interacting protei…	chr16p11.2 /// chr16p12.2	23117 /// 440345 /// 595101 /// 613037 /// 728888 /// 100132247 /// 101060275 /// 101060455 /// 101060564
1973	LEPROT	leptin receptor overlapping transcript	chr1p31.3	54741
1974	TNPO3	transportin 3	chr7q32.1	23534
1975	SERPINB13	serpin peptidase inhibitor, clade B (ovalbumin), member 13	chr18q21.33	5275
1976	ABCA1	ATP-binding cassette, sub-family A (ABC1), member 1	chr9q31.1	19
1977	ZSWIM8	zinc finger, SWIM-type containing 8	chr10q22.2	23053
1978	STT3A	STT3A, subunit of the oligosaccharyltransferase complex (catalytic)	chr11q23.3	3703
1979	UBL5	ubiquitin-like 5	chr19p13.3	59286
1980	ARHGAP1	Rho GTPase activating protein 1	chr11p11.2	392
1981	ZNF264	zinc finger protein 264	chr19q13.4	9422
1982	SLC17A9	solute carrier family 17, member 9	chr20q13.33	63910
1983	HMP19	HMP19 protein	chr5q35.2	51617
1984	GSTK1	glutathione S-transferase kappa 1	chr7q34	373156
1985	HLA-DQB1 /// LOC101060835	major histocompatibility complex, class II, DQ beta 1 /// HLA class II histocompatibility antigen, DQ beta 1 chain-like	chr6p21.3	3119 /// 101060835
1986	MDN1	MDN1, midasin homolog (yeast)	chr6q15	23195
1987	TBX2	T-box 2	chr17q23.2	6909
1988	TRAPPC3	trafficking protein particle complex 3	chr1p34.3	27095
1989	NEUROG2	neurogenin 2	chr4q25	63973
1990	ZCCHC4	zinc finger, CCHC domain containing 4	chr4p15.2	29063
1991	STEAP3	STEAP family member 3, metalloreductase	chr2q14.2	55240
1992	HOXB3	homeobox B3	chr17q21.3	3213
1993	BCAS4	breast carcinoma amplified sequence 4	chr20q13.13	55653
1994	PIP5K1C	phosphatidylinositol-4-phosphate 5-kinase, type I, gamma	chr19p13.3	23396
1995	DZIP3	DAZ interacting zinc finger protein 3	chr3q13.13	9666
1996	HEATR6	HEAT repeat containing 6	chr17q23.1	63897
1997	CFD	complement factor D (adipsin)	chr19p13.3	1675
1998	SRPK2	SRSF protein kinase 2	chr7q22-q31.1	6733
1999	SRD5A1	steroid-5-alpha-reductase, alpha polypeptide 1 (3-oxo-5 alpha-steroid delta 4-dehydrogenase alpha 1)	chr5p15	6715
[truncated: 3,365 more rows]
